# Supplementary material for: Oxidative stress induces monocyte‐to‐myofibroblast transdifferentiation through p38 in pancreatic ductal adenocarcinoma
Source: Clin Transl Med. 2020 Jun 4;10(2):e41. doi: 10.1002/ctm2.41 (PMC7403727; doi:10.1002/ctm2.41)
Supplement: Supplementary file 4 — Table S2. Differentially expressed genes between macrophages treated with or without 100 µM H2O2. [file CTM2-10-e41-s004.xlsx]

## Sheet: up_RM-H2O2_vs_RM-Ctrl
#log2FC >= 0.585 #p-value cut-off <= 0.05 #q-value cut-off <= 1.00 #Transcript biotype: protein_coding #Condition pair: up_RM-H2O2_vs_RM-Ctrl Column A: Track_id, The database name in transcript level. Column B: Gene_Name, The name of gene. Column C: Trans_Name, The name of transcript. Column D: Locus, The genomic coordinates of transcript. Column E: Strand, The strand of transcript. Column F: Tra…
Annotation						DE Statistic				FPKM
Track_id	Gene_Name	Trans_Name	Locus	Strand	Trans_Type	log2FC	Fold_Change	p_value	q_value	RM-H2O2_FPKM	RM-Ctrl_FPKM	RM-Ctrl-d72	RM-Ctrl-d73	RM-H2O2-d72	RM-H2O2-d73
ENST00000377982.8_1	ACTR2	ACTR2-202	chr2:65454971-65497280	+	protein_coding	7.12107	139.206	0.00019553	0.160665	7.12107	0	0	0	148.154	128.92
ENST00000359726.7_1	APP	APP-206	chr21:27252862-27543446	-	protein_coding	5.23321	37.6144	0.0114583	0.571388	5.23321	0	0	0	54.6481	24.4248
ENST00000226299.8_1	LAP3	LAP3-201	chr4:17578815-17609591	+	protein_coding	5.14104	35.2865	0.00180462	0.355664	5.28679	0.145743	0.114062	0.098593	32.552	44.4197
ENST00000377890.6_1	SLC3A2	SLC3A2-203	chr11:62623574-62656265	+	protein_coding	4.95964	31.1173	0.0181069	0.634946	5.68362	0.723972	1.57937	0.057696	43.4214	58.4683
ENST00000023939.8_1	RTFDC1	RTFDC1-201	chr20:55043641-55093942	+	protein_coding	4.52175	22.9711	0.0282243	0.697999	5.17602	0.654272	0	1.47691	26.0661	47.289
ENST00000437099.6_1	GAS7	GAS7-204	chr17:9813926-9929602	-	protein_coding	4.47901	22.3005	0.000431952	0.24041	4.47901	0	0	0	22.7874	19.9066
ENST00000525291.5_2	SDHD	SDHD-202	chr11:111957623-111966112	+	protein_coding	4.43633	21.6506	0.0050134	0.468005	4.43633	0	0	0	16.4002	25.9392
ENST00000451682.5_1	ARPC1B	ARPC1B-211	chr7:98972353-98992399	+	protein_coding	4.20184	18.4026	0.0177714	0.633754	7.53481	3.33298	13.8929	5.81824	193.474	175.827
ENST00000480861.5_1	IMPDH1	IMPDH1-210	chr7:128032904-128045996	-	protein_coding	4.05	16.5643	0.0155883	0.612784	4.54915	0.499148	0	0.997638	24.3093	20.6562
ENST00000381692.6_1	SON	SON-204	chr21:34915358-34949787	+	protein_coding	4.00898	16.0999	0.00349255	0.414095	4.00898	0	0	0	12.6557	17.9815
ENST00000577866.5_1	AMZ2	AMZ2-205	chr17:66244645-66253231	+	protein_coding	3.97732	15.7505	0.00194997	0.368014	3.97732	0	0	0	16.7927	12.9427
ENST00000447726.6_1	PBX3	PBX3-207	chr9:128510478-128729656	+	protein_coding	3.90018	14.9304	0.00229564	0.382882	4.08649	0.186304	0.294692	0	16.2042	15.7755
ENST00000334701.11_1	HSP90AA1	HSP90AA1-202	chr14:102547386-102606023	-	protein_coding	3.82494	14.1717	0.00902405	0.54107	3.98872	0.163777	0.152847	0.088508	11.3398	19.4241
ENST00000620633.4_1	LPAR6	LPAR6-209	chr13:48985184-48989946	-	protein_coding	3.77667	13.7054	0.00268357	0.392684	3.77667	0	0	0	14.7002	10.9641
ENST00000419821.6_1	TAOK3	TAOK3-202	chr12:118587606-118797525	-	protein_coding	3.67785	12.7981	0.0207855	0.658264	4.82311	1.14525	0.544894	2.16674	30.3807	24.5351
ENST00000510191.5_2	LARS	LARS-212	chr5:145493474-145562186	-	protein_coding	3.67771	12.7968	0.00824567	0.527198	3.67771	0	0	0	15.1533	9.13781
ENST00000534980.5_1	DDX6	DDX6-206	chr11:118620034-118661845	-	protein_coding	3.67392	12.7632	0.00300742	0.406214	4.49649	0.822571	0.612405	0.939827	19.3204	24.074
ENST00000230568.4_1	LY86	LY86-201	chr6:6588902-6654864	+	protein_coding	3.66457	12.6808	0.000399133	0.236863	4.1894	0.524831	0.479362	0.399282	18.036	16.4863
ENST00000481941.5_1	DHX36	DHX36-210	chr3:153995424-154037073	-	protein_coding	3.61212	12.228	2.62331e-05	0.113401	3.63038	0.0182615	0.025639	0	11.3583	11.4093
ENST00000541367.5_3	ATG16L2	ATG16L2-215	chr11:72533386-72540657	+	protein_coding	3.60246	12.1464	0.0114658	0.571388	3.94972	0.347266	0.61836	0	12.682	16.451
ENST00000392008.6_1	COPS8	COPS8-202	chr2:237994525-238007261	+	protein_coding	3.56413	11.828	0.0207109	0.658264	3.67196	0.107831	0.099446	0.056202	7.88711	17.2802
ENST00000392826.6_1	SLC4A2	SLC4A2-201	chr7:150759634-150773609	+	protein_coding	3.48952	11.2318	0.000144625	0.137936	3.48952	0	0	0	10.5634	9.90981
ENST00000443829.5_2	NBEAL2	NBEAL2-204	chr3:47043523-47051038	+	protein_coding	3.44749	10.9093	0.00110299	0.295396	3.44749	0	0	0	10.8112	9.07636
ENST00000428459.6_1	NDUFA13	NDUFA13-201	chr19:19627039-19638831	+	protein_coding	3.42054	10.7074	0.0156373	0.612863	4.23962	0.819084	1.19774	0.416319	14.3999	22.1733
ENST00000600428.5_1	TRIP10	TRIP10-210	chr19:6737936-6751511	+	protein_coding	3.31447	9.94842	0.00016243	0.149337	3.31447	0	0	0	8.66132	9.24406
ENST00000371713.5_1	SLC29A1	SLC29A1-202	chr6:44191560-44201878	+	protein_coding	3.24153	9.45798	0.000542898	0.260613	3.24153	0	0	0	7.97538	8.96653
ENST00000312413.10_1	CLCN6	CLCN6-201	chr1:11866153-11903200	+	protein_coding	3.1414	8.82378	0.000324588	0.211403	3.17642	0.0350223	0.001866	0.047794	8.33653	7.75405
ENST00000357123.8_1	MCRS1	MCRS1-202	chr12:49952426-49960222	-	protein_coding	3.0902	8.51615	0.00648236	0.499379	3.32799	0.237785	0	0.390467	9.59445	8.5185
ENST00000545167.5_1	PHB2	PHB2-211	chr12:7076874-7079830	-	protein_coding	3.08285	8.47289	0.00875612	0.538306	3.22244	0.139588	0.213501	0	6.82345	10.1354
ENST00000379400.7_1	RASSF2	RASSF2-202	chr20:4760669-4804291	-	protein_coding	3.02457	8.13744	0.00581814	0.487659	5.0926	2.06802	2.72085	3.72532	29.6488	36.987
ENST00000395648.7_3	TP53I11	TP53I11-203	chr11:44953899-44972396	-	protein_coding	3.00185	8.01024	0.0154638	0.612246	3.04902	0.0471735	0.03942	0.027094	9.75254	5.37061
ENST00000378470.5_2	FAM107B	FAM107B-206	chr10:14560556-14590669	-	protein_coding	2.97361	7.85501	0.000520746	0.260613	2.98349	0.00987942	0	0.01379	7.28588	6.54924
ENST00000611957.4_2	GOLGA2	GOLGA2-214	chr9:131018109-131038268	-	protein_coding	2.95193	7.73785	0.0022517	0.381588	3.83942	0.887485	0.700771	1.01221	14.0319	12.6316
ENST00000602206.1_1	MRPL34	MRPL34-206	chr19:17416681-17417591	+	protein_coding	2.94541	7.70296	0.023908	0.678854	3.40834	0.462928	0	0.89981	9.82657	9.41201
ENST00000346833.8_1	MLX	MLX-202	chr17:40719090-40725257	+	protein_coding	2.94044	7.67646	0.00704368	0.511129	4.07639	1.13595	0.857485	1.60006	15.2734	16.4884
ENST00000451493.5_1	SPART	SPART-203	chr13:36875777-36920934	-	protein_coding	2.91755	7.55564	0.0116818	0.573203	4.69347	1.77591	1.75339	3.25931	25.7233	24.053
ENST00000338074.6_2	EPB41L1	EPB41L1-202	chr20:34742672-34820721	+	protein_coding	2.89069	7.41625	2.87346e-05	0.113401	2.89069	0	0	0	6.33702	6.49634
ENST00000354546.9_1	ANXA6	ANXA6-201	chr5:150480666-150537443	-	protein_coding	2.88738	7.39925	0.00984365	0.558714	3.58032	0.692936	0.866194	0.400336	12.749	9.40622
ENST00000435046.6_1	EIF4G1	EIF4G1-219	chr3:184038452-184053135	+	protein_coding	2.8682	7.30155	0.0200492	0.652646	3.27896	0.410754	0.767252	0	8.46567	8.95352
ENST00000505078.5_1	MCTP1	MCTP1-204	chr5:94042296-94265406	-	protein_coding	2.85001	7.21005	0.00636897	0.499379	2.85001	0	0	0	7.44765	5.15376
ENST00000432752.5_1	DUS2	DUS2-202	chr16:68057195-68113218	+	protein_coding	2.84349	7.17754	0.0197348	0.647633	2.84349	0	0	0	8.50688	4.41893
ENST00000456662.5_2	DDX39B	DDX39B-212	chr6:31503184-31509714	-	protein_coding	2.83631	7.14193	0.0054866	0.476926	2.83631	0	0	0	5.17036	7.26648
ENST00000528311.5_1	SCP2	SCP2-213	chr1:53392958-53516575	+	protein_coding	2.81398	7.03222	0.015105	0.607872	3.15979	0.345808	0.615091	0	8.27032	7.61564
ENST00000446718.1_1	AVL9	AVL9-203	chr7:32582867-32628323	+	protein_coding	2.80759	7.00116	0.00829042	0.527198	2.80759	0	0	0	7.36771	4.85779
ENST00000523676.5_1	TOP1MT	TOP1MT-218	chr8:144391547-144416965	-	protein_coding	2.79898	6.95949	0.039591	0.750553	2.88822	0.0892395	0.016107	0.113751	9.99298	3.98617
ENST00000535035.5_1	DHCR24	DHCR24-203	chr1:55315308-55352849	-	protein_coding	2.79474	6.93908	0.0122457	0.57494	2.79474	0	0	0	7.61521	4.58905
ENST00000318876.9_1	ZFYVE1	ZFYVE1-201	chr14:73436160-73493839	-	protein_coding	2.7509	6.73138	0.00068729	0.275781	2.7509	0	0	0	6.07661	5.403
ENST00000478741.1_1	CD86	CD86-206	chr3:121810448-121838440	+	protein_coding	2.74876	6.7214	0.000911394	0.288227	3.3079	0.559137	0.391511	0.560081	8.96928	8.83761
ENST00000344532.7_1	RCBTB2	RCBTB2-201	chr13:49063095-49107369	-	protein_coding	2.70343	6.51349	0.00563979	0.480188	3.46157	0.758138	0.585158	0.804562	8.71618	11.4904
ENST00000618908.4_1	LAP3	LAP3-211	chr4:17578927-17609590	+	protein_coding	2.66031	6.32167	0.0139254	0.594686	2.71014	0.0498377	0.049858	0.020645	7.14969	4.25446
ENST00000525843.5_1	PUM1	PUM1-214	chr1:31404906-31538573	-	protein_coding	2.65841	6.31336	0.000776524	0.278463	2.85418	0.195768	0.203919	0.0896	6.14256	6.32034
ENST00000405491.5_1	SUPT7L	SUPT7L-203	chr2:27875930-27886506	-	protein_coding	2.60906	6.10106	0.00207604	0.377148	3.44097	0.831906	0.751736	0.808792	9.01554	10.7759
ENST00000530500.5_1	ATG13	ATG13-216	chr11:46639113-46694210	+	protein_coding	2.60735	6.09385	0.0106628	0.565343	3.12234	0.514987	0.186205	0.721446	7.47726	7.94503
ENST00000502717.5_1	HMGXB3	HMGXB3-201	chr5:149380281-149432386	+	protein_coding	2.60441	6.08143	0.00800129	0.521157	3.90132	1.29691	1.83139	1.13215	12.8038	15.1744
ENST00000273435.9_2	EIF2A	EIF2A-201	chr3:150264581-150302029	+	protein_coding	2.58392	5.99568	0.00513328	0.468626	2.58392	0	0	0	4.271	5.81999
ENST00000422941.6_1	SLC7A8	SLC7A8-204	chr14:23594506-23623659	-	protein_coding	2.57453	5.95676	0.0186405	0.638594	2.57453	0	0	0	6.62656	3.65256
ENST00000552132.5_1	ERGIC2	ERGIC2-210	chr12:29509361-29534122	-	protein_coding	2.57363	5.95305	0.0260681	0.694066	2.68664	0.113013	0.164866	0.004071	3.84518	7.55481
ENST00000290810.7_2	NAE1	NAE1-201	chr16:66836778-66864900	-	protein_coding	2.49349	5.6314	0.000485016	0.253968	2.6146	0.12111	0.114835	0.060975	4.94991	5.30431
ENST00000477735.1_1	PIK3CA	PIK3CA-204	chr3:178865902-178916676	+	protein_coding	2.4862	5.60299	2.45893e-05	0.113401	2.4862	0	0	0	4.55532	4.65108
ENST00000465506.5_3	NDUFB2	NDUFB2-207	chr7:140396490-140405462	+	protein_coding	2.4734	5.5535	0.0419117	0.750553	2.93954	0.466142	0.300208	0.467685	4.36637	9.96725
ENST00000430477.6_1	C16orf58	C16orf58-202	chr16:31500819-31519700	-	protein_coding	2.47102	5.54435	0.0370005	0.742114	2.47102	0	0	0	2.95048	6.78127
ENST00000615513.4_1	CDKN1A	CDKN1A-208	chr6:36644237-36655114	+	protein_coding	2.46817	5.53341	0.0459764	0.759696	6.69909	4.23092	22.904	13.7501	138.354	76.4701
ENST00000474951.1_1	KCNC3	KCNC3-202	chr19:50815199-50836772	-	protein_coding	2.41326	5.32678	0.0481453	0.762936	2.41498	0.00171765	0.002384	0	6.80578	2.64373
ENST00000567439.5_1	FAM192A	FAM192A-218	chr16:57188112-57219952	-	protein_coding	2.40661	5.30227	0.0421618	0.750553	3.60579	1.19918	1.81774	0.871025	8.1228	15.247
ENST00000356521.8_1	CBWD1	CBWD1-202	chr9:121038-179058	-	protein_coding	2.39956	5.27641	0.0135459	0.591123	2.52342	0.123861	0.072912	0.106644	3.73102	5.98705
ENST00000531842.1_1	USF1	USF1-210	chr1:161009999-161013132	-	protein_coding	2.39391	5.25578	0.0253149	0.68983	2.68866	0.294758	0	0.504741	4.41099	6.68174
ENST00000414982.7_2	PNPLA6	PNPLA6-202	chr19:7599636-7626647	+	protein_coding	2.3905	5.24341	0.0271885	0.694351	2.79204	0.401535	0	0.744809	5.79907	6.05546
ENST00000619412.4_1	FBXL17	FBXL17-206	chr5:107194754-107716810	-	protein_coding	2.38662	5.22931	0.00227066	0.381588	2.38662	0	0	0	4.65897	3.83226
ENST00000378513.7_1	RER1	RER1-203	chr1:2323214-2336881	+	protein_coding	2.35209	5.10562	6.28501e-05	0.113401	3.11402	0.761931	0.693082	0.69844	7.76969	7.54754
ENST00000437406.1_3	RNPEPL1	RNPEPL1-202	chr2:241514919-241518141	+	protein_coding	2.339	5.05951	0.0240713	0.679877	4.14762	1.80862	1.7181	3.51475	16.1048	17.3653
ENST00000395334.6_1	AK4	AK4-202	chr1:65613513-65697828	+	protein_coding	2.33117	5.03214	0.00103455	0.293278	2.47749	0.14632	0.080917	0.133185	4.31706	4.83347
ENST00000458695.6_1	RBBP4	RBBP4-206	chr1:33116957-33145641	+	protein_coding	2.32503	5.01075	0.00715974	0.511129	5.15052	2.82549	6.01075	6.16722	29.9821	39.7202
ENST00000611875.4_2	NPRL3	NPRL3-211	chr16:135819-188859	-	protein_coding	2.32365	5.00598	0.00344177	0.414095	2.32365	0	0	0	3.5535	4.50341
ENST00000559199.5_1	SPG21	SPG21-209	chr15:65255368-65273965	-	protein_coding	2.31113	4.9627	0.0423567	0.750553	3.60999	1.29887	0.750138	2.45878	11.2032	11.2168
ENST00000224756.12_1	CCSER2	CCSER2-201	chr10:86088419-86278273	+	protein_coding	2.24562	4.7424	0.00281526	0.397338	2.2538	0.00817827	0	0.011402	3.39138	4.17988
ENST00000265284.10_1	TLE4	TLE4-201	chr9:82187660-82340148	+	protein_coding	2.23159	4.69652	0.022755	0.671772	2.23159	0	0	0	2.70401	4.95498
ENST00000423817.7_1	FXYD5	FXYD5-205	chr19:35645845-35660782	+	protein_coding	2.21437	4.64079	0.000455026	0.243029	2.21437	0	0	0	3.49125	3.7953
ENST00000437633.1	DOCK4	DOCK4-001	chr7:111368276-111846450	-	protein_coding	2.21023	4.62749	0.0106374	0.565343	2.64429	0.43406	0.554504	0.17419	4.79765	5.74171
ENST00000441476.6_2	PMS2	PMS2-206	chr7:6012873-6048737	-	protein_coding	2.20625	4.61473	8.24632e-05	0.113401	2.20625	0	0	0	3.55109	3.67927
ENST00000398831.7_1	PPIL2	PPIL2-202	chr22:22020311-22050712	+	protein_coding	2.19971	4.59388	0.015398	0.612162	2.23619	0.0364755	0.027786	0.023429	2.89075	4.70541
ENST00000580865.5_1	GAS7	GAS7-213	chr17:9819295-9862779	-	protein_coding	2.19383	4.57519	0.00409979	0.441083	3.58506	1.39123	1.38128	1.88929	11.1676	10.8362
ENST00000612708.4_1	SLC1A3	SLC1A3-215	chr5:36606457-36688434	+	protein_coding	2.18236	4.53896	0.0336263	0.730702	2.74625	0.563887	0.25695	0.738505	7.47783	4.31032
ENST00000374389.8_1	SRRM1	SRRM1-202	chr1:24969790-24999117	+	protein_coding	2.16941	4.49838	0.00555071	0.477816	2.16941	0	0	0	3.01974	4.03402
ENST00000417700.6_1	RMDN2	RMDN2-207	chr2:38177596-38244884	+	protein_coding	2.16566	4.48671	0.00434914	0.453686	2.16566	0	0	0	3.95521	3.06251
ENST00000320694.12_1	PIK3R1	PIK3R1-201	chr5:67584196-67594411	+	protein_coding	2.15888	4.46569	0.0234241	0.675164	2.16168	0.00279269	0.003879	0	2.54389	4.64909
ENST00000233078.8_1	DAZAP1	DAZAP1-201	chr19:1407612-1435686	+	protein_coding	2.13088	4.37985	0.000751225	0.278463	2.95541	0.824524	0.700695	0.844109	6.76776	6.74527
ENST00000371217.9_2	TCTN3	TCTN3-203	chr10:97423158-97453680	-	protein_coding	2.12969	4.37622	0.018536	0.638412	3.60525	1.47557	1.27732	2.3959	10.6884	11.6714
ENST00000321437.8_1	RAB8B	RAB8B-201	chr15:63481668-63559981	+	protein_coding	2.12733	4.36908	0.0101501	0.561703	4.97746	2.85013	7.36969	5.2121	30.0708	30.943
ENST00000316423.10_1	UGDH	UGDH-201	chr4:39500375-39529238	-	protein_coding	2.11989	4.34659	0.0115578	0.571388	3.07836	0.95847	1.13835	0.765948	6.43586	8.59452
ENST00000605750.5_1	ZNF559	ZNF559-214	chr19:9434873-9454286	+	protein_coding	2.10085	4.28963	0.00258319	0.392684	2.10085	0	0	0	3.61982	2.98304
ENST00000331889.10_1	CNOT10	CNOT10-202	chr3:32726637-32815206	+	protein_coding	2.09876	4.2834	0.00247824	0.392684	2.09876	0	0	0	2.98363	3.60574
ENST00000620985.4_1	SAMD9	SAMD9-203	chr7:92728826-92747336	-	protein_coding	2.0875	4.25011	0.00965603	0.556342	2.08935	0.00184789	0	0.002565	2.68772	3.91083
ENST00000398761.8_1	MICU1	MICU1-202	chr10:74127085-74385949	-	protein_coding	2.06613	4.18763	0.00255448	0.392684	2.15846	0.0923269	0.132103	0.003923	3.64945	3.28669
ENST00000409913.5_1	MCFD2	MCFD2-207	chr2:47129013-47142955	-	protein_coding	2.0654	4.1855	0.000597397	0.26223	4.39879	2.33339	3.86666	4.21925	20.1268	20.0619
ENST00000525063.2_2	ADM	ADM-203	chr11:10326635-10328455	+	protein_coding	2.0634	4.17969	0.0411668	0.750553	2.0634	0	0	0	2.09789	4.63928
ENST00000499044.6_2	GRSF1	GRSF1-202	chr4:71685475-71705220	-	protein_coding	2.05959	4.16868	0.0153827	0.612162	4.27788	2.21829	3.19719	4.15922	15.7562	21.4576
ENST00000360666.6_2	ATG5	ATG5-202	chr6:106632351-106773532	-	protein_coding	2.04462	4.12565	0.00774788	0.520473	2.04462	0	0	0	2.63914	3.6772
ENST00000393328.6_1	SPOP	SPOP-202	chr17:47676246-47755472	-	protein_coding	2.04446	4.12519	0.0461278	0.759696	2.52695	0.482487	0.022508	0.90906	4.51096	5.02763
ENST00000619707.4_1	C9orf72	C9orf72-206	chr9:27546543-27573864	-	protein_coding	2.03563	4.10003	0.0429407	0.751655	2.51004	0.474405	0.353625	0.426007	3.21539	6.69762
ENST00000529142.5_2	PI4KB	PI4KB-213	chr1:151264609-151300133	-	protein_coding	2.03078	4.08625	0.00298134	0.405689	2.03078	0	0	0	2.7833	3.41346
ENST00000358056.7_1	GMFB	GMFB-201	chr14:54941203-54955914	-	protein_coding	2.02871	4.08038	0.00232011	0.384536	4.93095	2.90225	5.98653	6.99956	29.6423	29.3675
ENST00000394744.6_1	RAB11FIP4	RAB11FIP4-201	chr17:29815018-29858867	+	protein_coding	2.00759	4.0211	0.00136008	0.318604	3.08371	1.07612	1.12381	1.09301	7.92016	7.05759
ENST00000351773.7_1	ZNF37A	ZNF37A-201	chr10:38383264-38412276	+	protein_coding	1.98828	3.96765	0.00924888	0.54887	2.02551	0.0372218	0.036329	0.016043	2.56396	3.65097
ENST00000320963.9_1	RCN2	RCN2-201	chr15:77224079-77242201	+	protein_coding	1.98724	3.96477	0.0251682	0.687939	3.45181	1.46457	1.74814	1.77153	12.6716	7.75739
ENST00000558554.5_1	IDH3A	IDH3A-207	chr15:78441702-78461902	+	protein_coding	1.98171	3.9496	0.0348672	0.737732	2.22076	0.239051	0.001816	0.390385	2.79264	4.7291
ENST00000360526.7_1	CES1	CES1-201	chr16:55836765-55867070	-	protein_coding	1.96595	3.90671	0.0109509	0.566941	5.20932	3.24337	9.91788	7.21415	35.2348	36.7743
ENST00000295959.9_1	RPP14	RPP14-201	chr3:58292002-58305805	+	protein_coding	1.96556	3.90563	0.000879362	0.287251	2.49809	0.532532	0.394116	0.50078	4.55635	4.74393
ENST00000620254.4_1	CYFIP2	CYFIP2-222	chr5:156693091-156820232	+	protein_coding	1.95797	3.88514	0.0270032	0.694351	2.157	0.199031	0.317736	0	2.72112	4.34524
ENST00000350057.9_1	MDM2	MDM2-206	chr12:69202992-69233629	+	protein_coding	1.91941	3.78268	0.0486099	0.763664	1.91941	0	0	0	4.12935	1.78957
ENST00000567933.5_1	COQ9	COQ9-214	chr16:57481409-57494785	+	protein_coding	1.87096	3.65776	0.00178397	0.354207	1.87096	0	0	0	2.46254	2.86399
ENST00000504986.5_1	TMEM33	TMEM33-203	chr4:41937137-41962589	+	protein_coding	1.85874	3.62691	0.0122367	0.57494	4.29214	2.4334	4.82503	4.00902	21.1435	16.3332
ENST00000381714.7_1	HMG20A	HMG20A-202	chr15:77713016-77777945	+	protein_coding	1.81486	3.51824	0.0361091	0.738102	1.81947	0.00461625	0	0.00642	3.51268	1.76056
ENST00000619485.4_1	TP53	TP53-225	chr17:7571739-7590805	-	protein_coding	1.81413	3.51648	0.00957522	0.556342	2.24288	0.428745	0.410099	0.284933	4.30971	3.21964
ENST00000419727.6_1	JDP2	JDP2-202	chr14:75894419-75936501	+	protein_coding	1.80316	3.48984	0.000446626	0.240953	1.80316	0	0	0	2.58328	2.39884
ENST00000295924.11_2	TIPARP	TIPARP-201	chr3:156392131-156424559	+	protein_coding	1.80009	3.48242	0.00318872	0.413944	3.23162	1.43153	1.58054	1.81939	7.89021	8.92466
ENST00000415585.6_1	CSTF2	CSTF2-203	chrX:100075348-100095921	+	protein_coding	1.79296	3.46526	0.00556453	0.477816	2.08852	0.295555	0.133402	0.329101	3.46318	3.05293
ENST00000409837.5_1	METTL5	METTL5-205	chr2:170666591-170681415	-	protein_coding	1.7896	3.45719	0.011502	0.571388	1.7896	0	0	0	2.02303	2.9537
ENST00000268489.9_1	ZFHX3	ZFHX3-201	chr16:72816784-73082274	-	protein_coding	1.7871	3.4512	0.00902632	0.54107	1.96545	0.178355	0.27375	0.005301	2.92884	2.88201
ENST00000343631.3_1	EXT2	EXT2-201	chr11:44117773-44266975	+	protein_coding	1.78073	3.43601	0.000928199	0.288227	2.35086	0.570129	0.449834	0.520314	3.95448	4.25246
ENST00000622277.4_3	SNX12	SNX12-207	chrX:70279099-70293276	-	protein_coding	1.77873	3.43124	0.00600423	0.490268	4.58772	2.80899	5.63534	6.40148	25.02	21.2217
ENST00000389793.6_1	LYST	LYST-201	chr1:235824341-236030220	-	protein_coding	1.77376	3.41944	0.0191989	0.642727	2.59367	0.819911	0.713822	0.818319	6.15705	4.09109
ENST00000352035.6_1	ACLY	ACLY-201	chr17:40023161-40075240	-	protein_coding	1.76635	3.40192	0.0382219	0.746937	2.58598	0.819635	0.493491	1.08577	4.00875	6.19761
ENST00000445888.6_1	TP53	TP53-205	chr17:7571739-7590805	-	protein_coding	1.76549	3.39989	0.00625969	0.495786	2.25896	0.493474	0.510454	0.312181	4.11905	3.4755
ENST00000582944.5_1	FDXR	FDXR-217	chr17:72858666-72869110	-	protein_coding	1.76367	3.3956	0.00253751	0.392684	1.76367	0	0	0	2.19243	2.6117
ENST00000370986.8_1	GADD45A	GADD45A-202	chr1:68150744-68154021	+	protein_coding	1.75734	3.38075	0.00998583	0.55999	3.30048	1.54314	2.01451	1.81737	7.75679	10.0852
ENST00000510267.5_3	TNIP2	TNIP2-206	chr4:2743375-2758058	-	protein_coding	1.7485	3.36009	0.0486258	0.763664	2.11255	0.364056	0	0.65647	3.85353	2.85324
ENST00000246957.9_1	TRAP1	TRAP1-201	chr16:3708038-3767598	-	protein_coding	1.74534	3.35273	0.0188673	0.638594	3.76177	2.01643	3.63566	2.53104	13.9831	11.2803
ENST00000546946.5_2	OSBPL8	OSBPL8-204	chr12:76763498-76817046	-	protein_coding	1.74475	3.35136	0.00392531	0.432147	1.75604	0.0112947	0	0.015781	2.1318	2.64292
ENST00000587885.1_1	IER2	IER2-202	chr19:13261229-13265063	+	protein_coding	1.74448	3.35075	0.00678117	0.505253	1.74448	0	0	0	2.70346	2.03163
ENST00000429490.5_1	SGMS1	SGMS1-203	chr10:52065346-52383737	-	protein_coding	1.70871	3.26868	0.0123241	0.575569	1.7091	0.000388702	0.000539	0	2.73359	1.86321
ENST00000395557.4_1	CCDC112	CCDC112-202	chr5:114603336-114631965	-	protein_coding	1.70568	3.26183	0.0288789	0.700792	1.70568	0	0	0	3.00554	1.6562
ENST00000258149.9_1	MDM2	MDM2-202	chr12:69201956-69244466	+	protein_coding	1.70538	3.26114	0.0239001	0.678854	5.12975	3.42438	9.56594	9.90871	28.0862	41.1438
ENST00000342907.2_1	ST3GAL2	ST3GAL2-201	chr16:70413338-70472991	-	protein_coding	1.70503	3.26035	0.00551845	0.476926	3.94097	2.23595	3.31718	4.14011	14.1644	14.5553
ENST00000426836.5_1	DSN1	DSN1-204	chr20:35380194-35402154	-	protein_coding	1.70436	3.25884	0.00650231	0.499379	1.74239	0.0380338	0.01506	0.038501	2.04252	2.67951
ENST00000357339.6_1	FAS	FAS-205	chr10:90750535-90774207	+	protein_coding	1.69821	3.24497	0.0271845	0.694351	2.45103	0.752828	0.559131	0.821232	3.55695	5.56138
ENST00000268896.9_1	PCTP	PCTP-201	chr17:53828340-53854735	+	protein_coding	1.6957	3.23935	0.00109084	0.295396	1.89414	0.198434	0.185165	0.110939	2.79791	2.63781
ENST00000619199.4_1	ATP13A3	ATP13A3-211	chr3:194123403-194172770	-	protein_coding	1.6901	3.2268	0.0354943	0.738102	2.08725	0.397144	0.073725	0.615145	3.69058	2.84966
ENST00000219281.7_1	USB1	USB1-201	chr16:58035277-58055522	+	protein_coding	1.68837	3.22292	0.00823748	0.527198	3.34447	1.6561	1.91488	2.40762	8.44269	9.92633
ENST00000398422.2_1	CCT7	CCT7-202	chr2:73461436-73480132	+	protein_coding	1.6846	3.21451	0.0028869	0.398422	1.7418	0.0572048	0.082532	0	2.51178	2.18525
ENST00000394800.6_2	MATR3	MATR3-230	chr5:138609793-138667360	+	protein_coding	1.6843	3.21384	0.00817598	0.527198	1.88064	0.196337	0.233048	0.064698	2.41024	2.97623
ENST00000464566.5_3	NDUFB2	NDUFB2-206	chr7:140396548-140406300	+	protein_coding	1.68351	3.21208	0.0362007	0.738102	3.43916	1.75565	1.7055	3.21463	9.26999	10.4554
ENST00000593035.5_1	TPGS2	TPGS2-219	chr18:34376035-34408926	-	protein_coding	1.66804	3.17783	0.0139667	0.594686	1.66804	0	0	0	2.6484	1.76795
ENST00000261875.9_1	HACD3	HACD3-201	chr15:65822804-65870690	+	protein_coding	1.65545	3.15021	0.0333329	0.729352	5.2435	3.58806	8.71074	13.8927	37.7114	36.0736
ENST00000372712.6_1	DBNDD2	DBNDD2-204	chr20:44035847-44039250	+	protein_coding	1.63304	3.10166	0.0155264	0.612604	2.78287	1.14983	1.53741	0.940337	5.55499	6.22576
ENST00000347545.8_1	ARHGEF1	ARHGEF1-202	chr19:42387292-42411606	+	protein_coding	1.62935	3.09374	4.25032e-05	0.113401	1.62935	0	0	0	2.11661	2.07105
ENST00000413411.5_1	SEPHS1	SEPHS1-203	chr10:13375877-13389358	-	protein_coding	1.62217	3.07838	0.0157641	0.614104	2.66703	1.04486	1.3799	0.78858	5.32664	5.37586
ENST00000256996.8_1	DDB2	DDB2-201	chr11:47236493-47260791	+	protein_coding	1.62187	3.07775	8.70519e-05	0.113401	2.65545	1.03358	1.03222	1.06208	5.34813	5.25311
ENST00000544069.2_3	PPP1R37	PPP1R37-206	chr19:45596432-45645455	+	protein_coding	1.61778	3.06903	0.00766659	0.520473	1.61778	0	0	0	1.78043	2.38758
ENST00000274289.7_1	PLK2	PLK2-201	chr5:57749809-57756087	-	protein_coding	1.60494	3.04182	0.0270829	0.694351	2.16795	0.563015	0.433143	0.522928	2.73707	4.40388
ENST00000601912.5_2	VRK3	VRK3-225	chr19:50484911-50523906	-	protein_coding	1.58762	3.00554	0.00680127	0.505253	1.92409	0.33647	0.229041	0.297205	2.4783	3.1405
ENST00000366957.9_1	SMYD2	SMYD2-201	chr1:214454576-214510474	+	protein_coding	1.58394	2.99787	0.00791547	0.521157	3.73818	2.15424	3.6411	3.26934	11.2088	13.586
ENST00000420057.2_1	VKORC1	VKORC1-206	chr16:31102163-31106954	-	protein_coding	1.57672	2.98292	0.0154423	0.612162	2.33529	0.758565	0.889284	0.514971	4.47673	3.65011
ENST00000224784.10_1	ACTA2	ACTA2-201	chr10:90694831-90712530	-	protein_coding	1.5761	2.98162	0.0362314	0.738102	3.99203	2.41593	4.01288	4.68133	11.9699	18.5212
ENST00000598742.5_1	RPS19	RPS19-206	chr19:42363988-42376994	+	protein_coding	1.55275	2.93376	0.0146302	0.601538	6.41641	4.86366	26.3936	29.9432	75.0076	94.986
ENST00000307633.7_1	HARS	HARS-201	chr5:140053491-140070968	-	protein_coding	1.55168	2.93158	0.00691211	0.509095	1.55168	0	0	0	1.67957	2.2073
ENST00000273179.9_2	CTDSPL	CTDSPL-201	chr3:37903665-38025960	+	protein_coding	1.53532	2.89852	0.0433933	0.753759	2.50164	0.966325	1.45484	0.555117	4.54599	4.78307
ENST00000539591.5_1	SLC25A30	SLC25A30-207	chr13:45967469-45992590	-	protein_coding	1.53252	2.8929	0.0429335	0.751655	1.53365	0.00113595	0.001576	0	1.30608	2.63475
ENST00000394089.6_1	RARA	RARA-204	chr17:38474533-38512583	+	protein_coding	1.52291	2.8737	0.0458823	0.759696	1.60964	0.0867285	0.054746	0.069222	2.85691	1.41467
ENST00000551457.1_1	TMCC3	TMCC3-203	chr12:94962345-95009837	-	protein_coding	1.52119	2.87027	0.0178478	0.633945	1.52119	0	0	0	1.48836	2.31079
ENST00000617977.1_1	TMEM68	TMEM68-219	chr8:56651325-56660674	-	protein_coding	1.51583	2.85964	0.013141	0.585213	1.63437	0.118535	0.118329	0.053891	2.49325	1.75904
ENST00000469435.1_1	KLF6	KLF6-204	chr10:3822519-3827385	-	protein_coding	1.50254	2.83341	0.00211156	0.379726	3.47179	1.96925	3.0909	2.7479	10.3132	9.88031
ENST00000418194.6_1	SP3	SP3-203	chr2:174773258-174828947	-	protein_coding	1.49922	2.8269	0.0296091	0.70369	3.05019	1.55097	1.54382	2.37513	8.30232	6.37577
ENST00000480918.5_1	FXR1	FXR1-214	chr3:180633222-180694166	+	protein_coding	1.48113	2.79168	0.0310245	0.712534	3.64835	2.16722	2.85344	4.23535	10.301	12.9126
ENST00000502935.5_1	XPNPEP1	XPNPEP1-218	chr10:111624524-111683311	-	protein_coding	1.4809	2.79123	0.0156974	0.612863	2.0685	0.587601	0.461796	0.544842	2.69359	3.76337
ENST00000393416.6_1	MDM2	MDM2-212	chr12:69202804-69222639	+	protein_coding	1.47684	2.78339	0.0494621	0.766693	2.38372	0.906883	0.925297	0.825999	3.12567	5.60163
ENST00000582026.2_2	STRADA	STRADA-219	chr17:61780375-61781815	-	protein_coding	1.47451	2.77888	0.00610094	0.493714	2.05905	0.58454	0.519284	0.480094	2.85008	3.51023
ENST00000508515.1_2	ERBIN	ERBIN-212	chr5:65284461-65374764	+	protein_coding	1.47437	2.77862	0.0279946	0.697872	1.56078	0.0864102	0	0.12726	1.50368	2.47619
ENST00000370660.3_1	MAP7D3	MAP7D3-202	chrX:135301786-135333541	-	protein_coding	1.46469	2.76003	0.00692855	0.509095	1.46469	0	0	0	1.53525	2.00474
ENST00000495692.5_1	PANK2	PANK2-205	chr20:3869581-3899436	+	protein_coding	1.46301	2.75683	0.0187997	0.638594	1.49431	0.0312978	0.044343	0	1.4508	2.23858
ENST00000295238.10_1	CCNT2	CCNT2-202	chr2:135676395-135714587	+	protein_coding	1.4613	2.75356	0.00281075	0.397338	2.57346	1.11216	1.16004	1.16335	5.28143	4.64055
ENST00000527547.5_1	CDC27	CDC27-204	chr17:45198246-45266590	-	protein_coding	1.46017	2.7514	0.00486866	0.46518	3.06178	1.60161	1.82788	2.25691	7.40022	7.30009
ENST00000592522.5_3	DAZAP1	DAZAP1-211	chr19:1407612-1435686	+	protein_coding	1.45598	2.74343	0.0070916	0.511129	2.4983	1.04232	0.921717	1.20725	4.94007	4.37448
ENST00000357055.7_1	SLC30A6	SLC30A6-202	chr2:32390910-32449181	+	protein_coding	1.4463	2.72508	0.0248652	0.686374	1.4463	0	0	0	1.31961	2.20144
ENST00000393800.6_2	PPP6R3	PPP6R3-203	chr11:68228199-68382802	+	protein_coding	1.44403	2.7208	0.0114229	0.571388	2.41452	0.970484	0.87295	1.05005	4.8803	3.83375
ENST00000507555.1_1	MFSD10	MFSD10-205	chr4:2932338-2936561	-	protein_coding	1.44174	2.71648	0.0231857	0.675164	1.44174	0	0	0	1.32673	2.17152
ENST00000507327.5_1	RPS3A	RPS3A-205	chr4:152020821-152025642	+	protein_coding	1.43724	2.70802	0.00306635	0.411492	1.43724	0	0	0	1.56235	1.86197
ENST00000309776.8_1	ZMYND11	ZMYND11-201	chr10:180424-300566	+	protein_coding	1.43437	2.70264	0.0262101	0.694351	2.02848	0.59411	0.333001	0.709462	2.66497	3.54147
ENST00000502690.5_1	UBE2D3	UBE2D3-213	chr4:103722680-103749186	-	protein_coding	1.43405	2.70204	0.00284185	0.397338	1.43405	0	0	0	1.56229	1.8494
ENST00000373741.8_1	PUM1	PUM1-202	chr1:31405697-31538838	-	protein_coding	1.43302	2.70011	0.0166326	0.622682	1.43302	0	0	0	2.07412	1.3716
ENST00000320027.9_1	HSPH1	HSPH1-201	chr13:31709186-31736064	-	protein_coding	1.43242	2.69899	0.0252364	0.688746	2.50917	1.07676	0.880825	1.3655	4.08598	5.37234
ENST00000530221.1_1	STX3	STX3-204	chr11:59560952-59567420	+	protein_coding	1.42249	2.68048	0.0010688	0.293278	2.71736	1.29487	1.42977	1.47756	5.7821	5.3775
ENST00000393203.2_1	PTGFRN	PTGFRN-201	chr1:117452679-117532980	+	protein_coding	1.41246	2.66191	0.0116022	0.571388	2.61093	1.19846	1.55245	1.06342	5.09126	5.12671
ENST00000444440.1_3	SF3A1	SF3A1-203	chr22:30733806-30737839	-	protein_coding	1.40913	2.65577	0.0295914	0.70369	2.62297	1.21384	1.42806	1.21588	4.21972	6.2701
ENST00000394485.4_1	MT1X	MT1X-201	chr16:56716336-56718108	+	protein_coding	1.40754	2.65284	0.0435158	0.753759	4.09292	2.68539	4.45474	6.58559	13.9725	18.4487
ENST00000294304.11_1	LRP5	LRP5-201	chr11:68080077-68216743	+	protein_coding	1.40499	2.64816	0.0326279	0.723395	1.97625	0.571257	0.379828	0.599949	2.33796	3.63809
ENST00000616884.4_1	DNAJC16	DNAJC16-210	chr1:15853308-15898226	+	protein_coding	1.39925	2.63765	0.0167275	0.623024	1.39925	0	0	0	1.32298	1.99495
ENST00000354655.8_1	ACSL5	ACSL5-202	chr10:114133776-114188134	+	protein_coding	1.39614	2.63196	0.0112466	0.570394	1.39614	0	0	0	1.91898	1.37317
ENST00000372419.3_1	PRPS1	PRPS1-202	chrX:106871760-106884354	+	protein_coding	1.39115	2.62288	0.0454726	0.759126	2.12665	0.735498	1.04527	0.355387	3.61414	3.13315
ENST00000395245.8_2	RAB34	RAB34-204	chr17:27041299-27044908	-	protein_coding	1.3876	2.61643	0.0214335	0.662301	1.90824	0.520635	0.594897	0.290389	2.4091	3.13269
ENST00000393627.6_1	CD86	CD86-203	chr3:121796750-121838667	+	protein_coding	1.37647	2.59632	0.00369965	0.421741	2.73738	1.36091	1.68545	1.4566	5.92311	5.4234
ENST00000369683.5_2	XPNPEP1	XPNPEP1-203	chr10:111624524-111683269	-	protein_coding	1.37556	2.59469	0.00715158	0.511129	3.18408	1.80852	2.61089	2.398	7.4307	8.79818
ENST00000567296.6_1	TERF2	TERF2-207	chr16:69404114-69419891	-	protein_coding	1.37068	2.58592	0.0154434	0.612162	1.57226	0.201579	0.129655	0.170623	2.34653	1.64239
ENST00000408905.7_2	BCAS3	BCAS3-203	chr17:58756819-59470192	+	protein_coding	1.36399	2.57396	0.0152017	0.60874	1.36399	0	0	0	1.28766	1.89609
ENST00000520861.5_1	CCAR2	CCAR2-206	chr8:22464421-22477981	+	protein_coding	1.36332	2.57276	0.0214467	0.662301	2.63293	1.26961	1.28216	1.54704	6.06048	4.44939
ENST00000612149.1_2	KIAA1841	KIAA1841-211	chr2:61297461-61351411	+	protein_coding	1.36159	2.56968	0.00155918	0.33444	1.36776	0.00617794	0.00385	0.004733	1.6788	1.4862
ENST00000545303.5_3	TM7SF3	TM7SF3-217	chr12:27128429-27148201	-	protein_coding	1.35629	2.56026	0.00517554	0.468815	1.58389	0.227601	0.096203	0.250658	1.94928	2.04707
ENST00000614176.4_1	FOXP1	FOXP1-220	chr3:71003866-71114074	-	protein_coding	1.34378	2.53816	0.00327971	0.413944	1.34378	7.21347e-07	1e-06	0	1.406	1.67758
ENST00000415827.6_2	EZH1	EZH1-201	chr17:40852293-40897060	-	protein_coding	1.34247	2.53585	0.0385163	0.746937	3.05029	1.70782	2.9425	1.70669	7.32167	7.24606
ENST00000624934.3_1	CBSL	CBSL-210	chr21:44473865-44495964	-	protein_coding	1.32763	2.5099	0.0471363	0.761282	1.3358	0.00816971	0.01139	0	1.05196	2.10502
ENST00000298569.8_1	KIAA1191	KIAA1191-201	chr5:175773064-175788971	-	protein_coding	1.32603	2.50711	0.0268915	0.694351	3.39574	2.06971	2.6428	3.83786	8.91662	10.1705
ENST00000564096.1_2	CLK3	CLK3-214	chr15:74911450-74918209	+	protein_coding	1.32035	2.49726	0.00226612	0.381588	2.46625	1.1459	1.16281	1.26404	4.73531	4.32444
ENST00000607784.1_1	GRHPR	GRHPR-212	chr9:37422743-37434876	+	protein_coding	1.31387	2.48608	0.0244955	0.683774	1.57613	0.262256	0.289122	0.115835	2.3821	1.62868
ENST00000355968.10_1	PPIA	PPIA-201	chr7:44836280-44841230	+	protein_coding	1.2982	2.45922	0.0207186	0.658264	4.0403	2.7421	6.63114	4.86566	15.42	15.4866
ENST00000375448.4_1	PADI4	PADI4-201	chr1:17634692-17690499	+	protein_coding	1.29598	2.45544	0.0175622	0.629976	1.40436	0.108376	0.027314	0.131216	1.36984	1.95658
ENST00000225777.7_1	SYNGR2	SYNGR2-201	chr17:76164639-76169608	+	protein_coding	1.27939	2.42736	0.0256516	0.691843	3.52542	2.24604	3.40904	4.10392	9.16195	12.0479
ENST00000494626.6_1	CTBP2	CTBP2-211	chr10:126677794-126849068	-	protein_coding	1.27846	2.4258	0.0243683	0.683774	1.42787	0.149409	0.189627	0.034052	1.38086	2.04039
ENST00000337211.8_3	PCGF6	PCGF6-201	chr10:105062553-105110836	-	protein_coding	1.27207	2.41508	0.0293405	0.703529	1.27207	0	0	0	1.06944	1.81844
ENST00000303296.8_1	HIPK3	HIPK3-201	chr11:33279133-33378569	+	protein_coding	1.27205	2.41505	0.023002	0.673911	2.262	0.989952	0.952743	1.02006	3.19074	4.48999
ENST00000345813.7_1	ZNF274	ZNF274-202	chr19:58694454-58724920	+	protein_coding	1.26278	2.39957	0.00963584	0.556342	1.26526	0.00247861	0	0.003442	1.20445	1.62095
ENST00000585509.5_1	CYTH1	CYTH1-203	chr17:76670130-76713107	-	protein_coding	1.2598	2.39463	0.0429365	0.751655	2.23107	0.971268	1.02162	0.901348	2.90389	4.64602
ENST00000511485.5_3	UFSP2	UFSP2-208	chr4:186321492-186339667	-	protein_coding	1.25605	2.38841	0.0136781	0.593912	1.25605	0	0	0	1.1549	1.64721
ENST00000533742.5_1	BIRC2	BIRC2-210	chr11:102217955-102248422	+	protein_coding	1.25316	2.38362	0.0264585	0.694351	1.40968	0.156521	0.242325	0	1.92137	1.41614
ENST00000267811.9_1	TCF12	TCF12-201	chr15:57210823-57582051	+	protein_coding	1.24452	2.36939	0.0111012	0.568524	2.67764	1.43313	1.9131	1.50307	5.07723	5.73592
ENST00000521829.5_1	VPS37A	VPS37A-210	chr8:17104632-17152561	+	protein_coding	1.23482	2.35352	0.0367916	0.741127	1.44769	0.212867	0.343255	0	1.51261	1.96121
ENST00000512783.5_1	PCBD2	PCBD2-204	chr5:134240810-134305350	+	protein_coding	1.22898	2.34401	0.00960685	0.556342	1.22898	0	0	0	1.15494	1.54967
ENST00000437658.2_1	ZNF638	ZNF638-206	chr2:71558858-71576675	+	protein_coding	1.22573	2.33874	0.000116041	0.12912	3.15793	1.9322	2.83274	2.80005	7.99797	7.85357
ENST00000345122.7_1	ARHGAP5	ARHGAP5-202	chr14:32546495-32628934	+	protein_coding	1.22418	2.33623	0.0309262	0.712534	1.8567	0.632518	0.753454	0.370627	2.96455	2.30866
ENST00000370651.5_1	PTP4A1	PTP4A1-201	chr6:64281917-64293492	+	protein_coding	1.22404	2.33599	0.00234476	0.385333	5.05061	3.82658	13.6962	12.6969	31.4437	32.8565
ENST00000367033.3_1	PLXNA2	PLXNA2-201	chr1:208195587-208417665	-	protein_coding	1.22217	2.33298	0.0381258	0.746937	1.6022	0.380022	0.18872	0.424677	1.62818	2.50723
ENST00000551660.2_2	MFSD5	MFSD5-204	chr12:53645437-53647536	+	protein_coding	1.22138	2.3317	0.0123695	0.576106	1.59126	0.369878	0.36326	0.224927	2.25937	1.7855
ENST00000521512.5_1	ANXA6	ANXA6-211	chr5:150480705-150537321	-	protein_coding	1.21819	2.32655	0.0140777	0.595564	2.81766	1.59947	2.07815	1.98321	5.37901	6.79194
ENST00000600738.5_3	ZNF649	ZNF649-207	chr19:52393307-52408264	-	protein_coding	1.21384	2.31954	0.00160631	0.338075	1.21384	0	0	0	1.24253	1.39919
ENST00000430909.5_3	CLEC2D	CLEC2D-205	chr12:9833521-9847725	+	protein_coding	1.20161	2.29997	0.00820555	0.527198	1.2343	0.0326902	0.030129	0.015757	1.53741	1.18139
ENST00000308511.8_1	CCAR2	CCAR2-201	chr8:22462145-22479027	+	protein_coding	1.20124	2.29937	0.0422638	0.750553	2.61994	1.4187	1.39536	1.98383	4.35176	6.06099
ENST00000340170.8_1	HIRA	HIRA-202	chr22:19318221-19419219	-	protein_coding	1.19585	2.29079	0.000561375	0.261993	1.19585	0	0	0	1.24622	1.33624
ENST00000233535.8_1	SLC30A3	SLC30A3-201	chr2:27477440-27486127	-	protein_coding	1.19205	2.28478	0.0280999	0.697999	1.3193	0.127242	0.095345	0.089072	1.87469	1.16623
ENST00000349014.7_1	ADNP	ADNP-201	chr20:49505585-49526328	-	protein_coding	1.18893	2.27983	0.0396512	0.750553	1.43162	0.242691	0.370745	0.02131	1.48141	1.93238
ENST00000434701.5_1	SLC25A28	SLC25A28-202	chr10:101370279-101379904	-	protein_coding	1.1839	2.2719	0.0382435	0.746937	1.1839	0	0	0	1.68015	0.925831
ENST00000534600.5_1	API5	API5-210	chr11:43333646-43357780	+	protein_coding	1.1832	2.27079	0.00414653	0.442933	4.26633	3.08313	7.83133	7.13215	17.6145	18.8946
ENST00000357260.5_2	FAM212B	FAM212B-201	chr1:112264686-112282046	-	protein_coding	1.18259	2.26983	0.0468261	0.761231	2.4167	1.23411	1.20759	1.50664	3.49311	5.34527
ENST00000320740.11_1	PELI3	PELI3-201	chr11:66234340-66244808	+	protein_coding	1.17872	2.26375	0.0478264	0.761848	2.50041	1.3217	1.41344	1.58883	3.71669	5.78829
ENST00000450904.6_2	MRPL21	MRPL21-202	chr11:68658744-68671254	-	protein_coding	1.17821	2.26295	0.0189641	0.639035	1.30598	0.127774	0.163104	0.026382	1.24746	1.7201
ENST00000546262.5_3	RNF10	RNF10-224	chr12:120998647-121004697	+	protein_coding	1.16401	2.2408	0.0033511	0.413944	1.3507	0.186687	0.153177	0.123313	1.43826	1.66761
ENST00000434032.6_1	USP19	USP19-207	chr3:49146186-49158264	-	protein_coding	1.16253	2.23849	0.0425518	0.751653	1.92186	0.759329	0.756416	0.631302	3.48107	2.204
ENST00000377791.3_1	HIST1H2AC	HIST1H2AC-202	chr6:26124373-26139330	+	protein_coding	1.16193	2.23757	0.0275284	0.696003	1.83443	0.6725	0.39148	0.825612	2.51785	2.61543
ENST00000620047.4_1	PPIA	PPIA-210	chr7:44836280-44841230	+	protein_coding	1.16115	2.23635	0.0036914	0.421741	6.05124	4.89009	27.2706	30.1023	64.5729	66.0631
ENST00000532972.5_3	SPCS2	SPCS2-208	chr11:74660310-74688132	+	protein_coding	1.1608	2.23581	0.0276391	0.696003	1.32934	0.168543	0.028831	0.227804	1.78873	1.26432
ENST00000251810.7_1	RRM2B	RRM2B-201	chr8:103216730-103251346	-	protein_coding	1.15816	2.23173	0.0284676	0.700347	4.88259	3.72443	12.9114	11.559	24.9384	32.5482
ENST00000319449.8_1	RUFY1	RUFY1-201	chr5:178977559-179037027	+	protein_coding	1.15067	2.22016	0.00699069	0.510072	4.25196	3.1013	7.28354	7.89101	19.1696	16.9987
ENST00000339437.10_1	TRNT1	TRNT1-203	chr3:3168635-3172363	+	protein_coding	1.15062	2.22009	0.00092666	0.288227	1.15062	0	0	0	1.27469	1.1668
ENST00000416258.5_1	NELFA	NELFA-205	chr4:1984457-1994351	-	protein_coding	1.14776	2.21569	0.00513402	0.468626	1.19954	0.0517798	0.041772	0.03134	1.43138	1.1694
ENST00000506503.1_1	WDR19	WDR19-207	chr4:39184168-39220753	+	protein_coding	1.14746	2.21523	0.0362085	0.738102	1.23907	0.0916094	0.098562	0.033546	1.74956	1.02642
ENST00000506536.5_1	TMEM161B	TMEM161B-205	chr5:87491024-87564639	-	protein_coding	1.14507	2.21157	0.0266528	0.694351	1.91149	0.766421	0.503573	0.924451	2.58736	2.94511
ENST00000420878.7_1	ZSCAN30	ZSCAN30-202	chr18:32831032-32870196	-	protein_coding	1.1348	2.19589	0.0174889	0.629976	1.13502	0.00021493	0	0.000298	1.44036	0.976496
ENST00000596311.5_3	DAPK3	DAPK3-206	chr19:3964320-3971121	-	protein_coding	1.12723	2.18439	0.0460604	0.759696	1.93738	0.810145	0.923866	0.598015	2.30682	3.43615
ENST00000469762.5_1	SMC4	SMC4-210	chr3:160117438-160151698	+	protein_coding	1.12666	2.18353	0.0201379	0.652799	2.09829	0.971626	0.810314	1.12434	2.95612	3.63473
ENST00000527915.5_1	PARP2	PARP2-204	chr14:20811796-20826062	+	protein_coding	1.1212	2.17528	0.00533251	0.47232	1.6386	0.517395	0.512806	0.354315	2.15622	2.0716
ENST00000595985.1_1	TRAPPC5	TRAPPC5-203	chr19:7747129-7747740	+	protein_coding	1.12076	2.17462	0.0373739	0.744525	1.12076	0	0	0	0.863216	1.53807
ENST00000569418.5_1	CYLD	CYLD-214	chr16:50775961-50830792	+	protein_coding	1.11497	2.16591	0.00482855	0.46518	1.52395	0.408981	0.316874	0.338712	1.7266	2.03312
ENST00000313582.5_1	NFKBIB	NFKBIB-201	chr19:39390639-39399526	+	protein_coding	1.10608	2.1526	0.0479911	0.76265	3.34143	2.23535	2.95657	4.60395	9.23008	9.04296
ENST00000545453.5_2	DIS3	DIS3-205	chr13:73333182-73356234	-	protein_coding	1.10302	2.14803	0.0298691	0.704332	1.1351	0.0320793	0.045475	0	0.922155	1.50962
ENST00000476058.5_1	DZANK1	DZANK1-208	chr20:18364011-18375347	-	protein_coding	1.09219	2.13198	0.0467803	0.761231	1.09219	0	0	0	1.52643	0.799117
ENST00000409939.7_1	TBC1D10B	TBC1D10B-201	chr16:30368423-30381585	-	protein_coding	1.08867	2.12677	0.00718701	0.511129	3.48485	2.39618	4.1819	4.34755	10.9159	9.5186
ENST00000534465.6_3	PRMT1	PRMT1-219	chr19:50180330-50188294	+	protein_coding	1.08742	2.12493	0.0420513	0.750553	1.20068	0.113264	0.170015	0	1.00019	1.64126
ENST00000216267.12_1	BRD1	BRD1-201	chr22:50166931-50218452	-	protein_coding	1.07778	2.11079	0.006424	0.499379	1.43075	0.352965	0.296079	0.258562	1.85784	1.54307
ENST00000561011.5_1	CCDC32	CCDC32-214	chr15:40823540-40857191	-	protein_coding	1.07504	2.10677	0.00746052	0.515558	1.22416	0.149128	0.047746	0.173622	1.41016	1.26451
ENST00000456800.1_1	HLA-DMA	HLA-DMA-205	chr6:32917048-32920238	-	protein_coding	1.07219	2.10262	0.00515919	0.468626	2.56172	1.48953	1.66282	1.96105	4.94778	4.86075
ENST00000618166.4_1	SCAMP1	SCAMP1-206	chr5:77656435-77771849	+	protein_coding	1.0719	2.1022	0.00746199	0.515558	1.0719	0	0	0	0.970803	1.24236
ENST00000394294.7_1	FBXL20	FBXL20-202	chr17:37416840-37557876	-	protein_coding	1.06813	2.09672	0.0346102	0.736466	1.70672	0.638588	0.707934	0.419048	2.63233	1.93335
ENST00000616833.5_2	CLN5	CLN5-203	chr13:77566226-77576480	+	protein_coding	1.06291	2.08914	0.0212606	0.662301	1.62025	0.557337	0.464981	0.47815	2.4286	1.75657
ENST00000451865.5_2	DNASE1L1	DNASE1L1-211	chrX:153631433-153640420	-	protein_coding	1.06044	2.08557	0.0477706	0.761848	1.06044	0	0	0	1.46386	0.765362
ENST00000007969.12_2	LRRC23	LRRC23-201	chr12:7013897-7023393	+	protein_coding	1.05561	2.0786	0.0271602	0.694351	1.21833	0.162714	0.227388	0.020897	1.14426	1.52481
ENST00000335866.7_1	GRB10	GRB10-201	chr7:50657760-50861159	-	protein_coding	1.05131	2.07241	0.0228091	0.671772	1.75699	0.705674	0.607639	0.65451	2.02465	2.7769
ENST00000287667.11_1	NOMO1	NOMO1-201	chr16:14927538-14990017	+	protein_coding	1.05109	2.0721	0.0362111	0.738102	4.56172	3.51062	11.7855	9.15987	24.6939	20.707
ENST00000589238.5_1	IMPA2	IMPA2-208	chr18:11981036-12030515	+	protein_coding	1.05054	2.07131	0.0379225	0.746937	1.05054	0	0	0	0.789956	1.39688
ENST00000436927.5_1	NVL	NVL-204	chr1:224492438-224517830	-	protein_coding	1.04977	2.07019	0.0438729	0.753759	1.04977	0	0	0	0.768259	1.42368
ENST00000520214.5_1	ZFAT	ZFAT-207	chr8:135490268-135708797	-	protein_coding	1.04763	2.06713	0.00218889	0.381588	1.04763	0	0	0	0.997969	1.13868
ENST00000377190.7_2	SYVN1	SYVN1-203	chr11:64894751-64902004	-	protein_coding	1.04716	2.06645	0.017144	0.628456	2.70168	1.65452	1.89254	2.42642	5.21435	5.81045
ENST00000375747.5_1	SYK	SYK-202	chr9:93564209-93660831	+	protein_coding	1.04484	2.06314	6.92713e-05	0.113401	1.05867	0.0138323	0.010022	0.009246	1.09558	1.07052
ENST00000421656.5_1	RANBP1	RANBP1-206	chr22:20105398-20109944	+	protein_coding	1.03919	2.05507	0.0314491	0.715982	1.03919	0	0	0	0.803024	1.34235
ENST00000381668.9_2	ATP8A1	ATP8A1-202	chr4:42410390-42659122	-	protein_coding	1.03864	2.05429	0.00336052	0.413944	1.03864	0	0	0	1.14207	0.970113
ENST00000465582.5_2	SSBP1	SSBP1-205	chr7:141438200-141487722	+	protein_coding	1.03553	2.04987	0.0170329	0.625807	1.11934	0.0838036	0.123194	0	1.34176	1.01542
ENST00000523904.1_2	TAF2	TAF2-207	chr8:120800594-120810070	-	protein_coding	1.03464	2.0486	0.0154197	0.612162	1.03464	0	0	0	0.872092	1.24175
ENST00000590970.5_1	THOP1	THOP1-211	chr19:2808241-2813597	+	protein_coding	1.0325	2.04556	0.0101745	0.561703	1.0325	0	0	0	1.19991	0.902039
ENST00000325421.6_1	ZNF579	ZNF579-201	chr19:56088136-56092187	-	protein_coding	1.02971	2.04162	0.0411315	0.750553	2.05821	1.0285	1.22307	0.871814	2.68572	3.70589
ENST00000520738.5_1	CCAR2	CCAR2-205	chr8:22471901-22477981	+	protein_coding	1.02699	2.03776	0.00504318	0.468005	1.66506	0.638072	0.480482	0.635891	2.14233	2.20047
ENST00000392038.6_1	AKT2	AKT2-206	chr19:40736224-40791302	-	protein_coding	1.02648	2.03704	0.00794502	0.521157	1.02774	0.00126468	0.000772	0.000982	0.912813	1.17314
ENST00000395595.7_1	RABL2B	RABL2B-205	chr22:51205934-51222091	-	protein_coding	1.02622	2.03668	0.0272903	0.694493	2.52768	1.50146	2.18258	1.51877	4.9227	4.61427
ENST00000311417.6_1	ZMAT3	ZMAT3-201	chr3:178735011-178790067	-	protein_coding	1.02179	2.03044	0.00717944	0.511129	3.70246	2.68067	5.43464	5.38849	11.2573	12.8264
ENST00000556935.5_3	TEP1	TEP1-209	chr14:20836553-20881579	-	protein_coding	1.02021	2.02822	0.0180864	0.634946	1.02021	0	0	0	1.23351	0.841797
ENST00000519292.5_1	ERI1	ERI1-203	chr8:8860354-8890848	+	protein_coding	1.01884	2.02628	0.00206389	0.37622	1.01884	0	0	0	1.09245	0.962208
ENST00000549321.1_2	FAM109A	FAM109A-205	chr12:111801008-111806903	-	protein_coding	1.01595	2.02224	0.00672954	0.505253	1.01595	0	0	0	0.908168	1.14313
ENST00000567512.1_1	SULT1A1	SULT1A1-209	chr16:28617517-28621353	-	protein_coding	1.01564	2.0218	0.00477142	0.46518	1.01564	0	0	0	0.925496	1.12291
ENST00000374639.7_1	C1QC	C1QC-202	chr1:22970126-22974603	+	protein_coding	1.01142	2.0159	0.000222314	0.173873	2.8085	1.79708	2.44238	2.50824	6.03656	5.97469
ENST00000250416.9_1	PARP2	PARP2-201	chr14:20811774-20826063	+	protein_coding	1.0112	2.01558	0.0148911	0.605275	1.0112	0	0	0	0.848563	1.19769
ENST00000264640.8_1	SMARCE1	SMARCE1-201	chr17:38785736-38788600	-	protein_coding	1.0087	2.01209	0.00601612	0.490268	1.10245	0.0937502	0.048994	0.085601	1.03899	1.26113
ENST00000543190.5_1	LTBR	LTBR-211	chr12:6493419-6497672	+	protein_coding	1.0051	2.00708	0.0180149	0.634807	1.15019	0.145095	0.110823	0.100807	1.43985	1.01893
ENST00000498155.1_1	VKORC1	VKORC1-208	chr16:31102496-31107301	-	protein_coding	0.998707	1.99821	0.0270273	0.694351	1.06091	0.0621991	0.011514	0.077645	0.865611	1.33296
ENST00000452489.6_1	PTPA	PTPA-223	chr9:131873967-131911224	+	protein_coding	0.989498	1.98549	0.0079607	0.521157	0.989498	0	0	0	0.866947	1.11157
ENST00000455891.5_1	CMTR1	CMTR1-202	chr6:37400996-37429837	+	protein_coding	0.988723	1.98443	0.0127024	0.579409	0.988723	0	0	0	1.14538	0.835552
ENST00000563630.5_2	ZNF598	ZNF598-204	chr16:2047655-2059824	-	protein_coding	0.986847	1.98185	0.0436665	0.753759	1.41821	0.431367	0.553852	0.170306	1.56265	1.78715
ENST00000422077.6_1	EXOG	EXOG-203	chr3:38537836-38566190	+	protein_coding	0.985626	1.98017	0.015873	0.614331	0.985626	0	0	0	0.814972	1.16041
ENST00000503002.5_1	RPS3A	RPS3A-202	chr4:152020783-152022266	+	protein_coding	0.984458	1.97857	3.47361e-05	0.113401	0.984458	0	0	0	0.970628	0.986543
ENST00000440934.1_1	ZNF142	ZNF142-204	chr2:219515224-219521126	-	protein_coding	0.983497	1.97725	0.0377512	0.746937	1.10571	0.122212	0.184619	0	1.39469	0.933985
ENST00000356493.9_1	STOML2	STOML2-201	chr9:35099888-35103154	-	protein_coding	0.982092	1.97533	0.000796815	0.278463	4.72543	3.74334	12.5818	12.2056	25.8039	25.1093
ENST00000413388.2_1	SLC9A3R1	SLC9A3R1-202	chr17:72758142-72765435	+	protein_coding	0.978086	1.96985	0.000984389	0.293278	1.23556	0.257477	0.201457	0.189347	1.40392	1.30655
ENST00000378099.7_1	TPK1	TPK1-203	chr7:144149043-144533146	-	protein_coding	0.97804	1.96979	0.0167394	0.623034	1.63113	0.653093	0.478385	0.672684	2.30185	1.90592
ENST00000406911.5_1	MTA3	MTA3-204	chr2:42795815-42936684	+	protein_coding	0.975098	1.96578	0.0469956	0.761282	1.43882	0.463719	0.602924	0.186517	1.76986	1.65337
ENST00000622055.4_1	MYO19	MYO19-227	chr17:34871761-34890046	-	protein_coding	0.973086	1.96304	0.0200626	0.652646	1.29107	0.317983	0.14236	0.360322	1.55273	1.34583
ENST00000431721.6_1	IP6K2	IP6K2-210	chr3:48730954-48754649	-	protein_coding	0.972413	1.96212	0.0406244	0.750553	0.977612	0.00519873	0	0.007233	1.26538	0.711748
ENST00000373452.2_1	ZBTB34	ZBTB34-202	chr9:129641627-129648154	+	protein_coding	0.971708	1.96116	0.00886036	0.540219	1.89839	0.926686	0.836116	0.967978	2.93318	2.53348
ENST00000373277.8_1	SH2D3C	SH2D3C-203	chr9:130500596-130533717	-	protein_coding	0.96836	1.95662	0.00331711	0.413944	1.31234	0.343981	0.31462	0.225454	1.44307	1.52448
ENST00000561500.5_1	NQO1	NQO1-205	chr16:69740899-69760409	-	protein_coding	0.967887	1.95597	0.0230832	0.674438	0.967887	0	0	0	0.763243	1.16977
ENST00000319357.5_1	STK17A	STK17A-201	chr7:43622664-43666385	+	protein_coding	0.967818	1.95588	0.0387147	0.747021	3.79674	2.82892	5.53967	6.72009	11.478	14.4781
ENST00000374810.7_1	TP53INP2	TP53INP2-202	chr20:33292094-33301243	+	protein_coding	0.965171	1.95229	0.0422565	0.750553	2.16127	1.1961	1.63968	0.988726	3.42097	3.52584
ENST00000406384.5_1	RMDN2	RMDN2-204	chr2:38155902-38244887	+	protein_coding	0.964401	1.95125	0.000902085	0.288227	1.75525	0.790847	0.704196	0.756377	2.33132	2.42096
ENST00000593054.5_3	EIF3G	EIF3G-213	chr19:10225694-10227503	-	protein_coding	0.959561	1.94472	0.00166767	0.342357	0.959561	0	0	0	0.892543	0.998331
ENST00000502297.5_1	KIF13A	KIF13A-206	chr6:17759485-17794928	-	protein_coding	0.958411	1.94317	0.0447142	0.757121	2.19113	1.23272	1.06015	1.68086	3.29361	3.85704
ENST00000510644.5_1	FGFRL1	FGFRL1-205	chr4:1005610-1019775	+	protein_coding	0.957191	1.94153	0.00515091	0.468626	1.40149	0.444298	0.323417	0.398935	1.7466	1.54089
ENST00000431881.6_1	OXA1L	OXA1L-204	chr14:23235901-23239729	+	protein_coding	0.95636	1.94041	0.019727	0.647633	1.22431	0.267948	0.307905	0.108523	1.23195	1.44581
ENST00000447591.5_2	RALB	RALB-205	chr2:120997640-121047281	+	protein_coding	0.955328	1.93902	0.0256798	0.691843	1.9574	1.00207	0.838783	1.18162	2.63431	3.15004
ENST00000393366.6_1	ATP5G1	ATP5G1-202	chr17:46970179-46973231	+	protein_coding	0.947045	1.92792	0.0426557	0.751655	3.21621	2.26917	3.53183	4.12744	9.53886	7.19519
ENST00000443166.5_1	GTF2I	GTF2I-203	chr7:74072357-74131386	+	protein_coding	0.946871	1.92769	0.0188552	0.638594	2.92016	1.97329	2.71847	3.14643	7.14597	6.03346
ENST00000518125.1_1	WDYHV1	WDYHV1-203	chr8:124442235-124454261	+	protein_coding	0.939502	1.91787	0.0470292	0.761282	0.939502	0	0	0	0.656609	1.22032
ENST00000440873.5_3	MEN1	MEN1-213	chr11:64573714-64578030	-	protein_coding	0.936705	1.91415	0.0136962	0.593912	1.49567	0.558968	0.544185	0.405507	1.99634	1.65396
ENST00000394532.7_1	BAD	BAD-203	chr11:64037302-64052111	-	protein_coding	0.935058	1.91197	0.00615843	0.495786	1.03158	0.0965248	0.015933	0.125249	1.04379	1.04474
ENST00000549318.5_3	AC073896.1	AC073896.1-201	chr12:56679700-56709727	-	protein_coding	0.934731	1.91153	0.0218968	0.665611	1.59095	0.656224	0.486713	0.670549	1.78607	2.2573
ENST00000606498.5_2	TM2D1	TM2D1-212	chr1:62146718-62190813	-	protein_coding	0.933003	1.90925	0.0458592	0.759696	1.09946	0.166459	0.172057	0.074657	1.45677	0.868864
ENST00000416957.5_1	FNDC3B	FNDC3B-203	chr3:171764703-172115271	+	protein_coding	0.930089	1.90539	0.0415818	0.750553	0.934667	0.00457754	0.006366	0	0.668902	1.18925
ENST00000345249.8_1	PPM1B	PPM1B-202	chr2:44396049-44458611	+	protein_coding	0.927982	1.90261	0.00480706	0.46518	0.927982	0	0	0	0.989706	0.819333
ENST00000469075.5_1	NVL	NVL-211	chr1:224415071-224517840	-	protein_coding	0.923949	1.8973	0.00251732	0.392684	1.23168	0.307733	0.275583	0.201061	1.32174	1.37538
ENST00000379804.1_1	PDHA1	PDHA1-202	chrX:19373700-19377962	+	protein_coding	0.91903	1.89084	0.0208813	0.658264	0.919143	0.000113247	7.4e-05	8.3e-05	0.722158	1.07638
ENST00000623368.3_1	FDFT1	FDFT1-226	chr8:11660120-11696813	+	protein_coding	0.915601	1.88635	0.0116289	0.571388	1.81248	0.896882	0.803436	0.922544	2.7341	2.30398
ENST00000527609.5_3	CEP164	CEP164-204	chr11:117198801-117222675	+	protein_coding	0.91198	1.88163	0.00512127	0.468626	1.83971	0.927732	0.821111	0.987073	2.53431	2.62504
ENST00000499247.2_1	TOB1	TOB1-202	chr17:48939584-48943706	-	protein_coding	0.911977	1.88162	0.0227604	0.671772	5.64624	4.73426	27.9202	23.4968	46.6277	51.6642
ENST00000601011.1_1	NOTCH3	NOTCH3-206	chr19:15288722-15311713	-	protein_coding	0.911904	1.88153	0.0055557	0.477816	0.911904	0	0	0	0.794583	0.972682
ENST00000381199.7_1	MIER3	MIER3-202	chr5:56215431-56247940	-	protein_coding	0.909528	1.87843	0.0250874	0.687598	2.01644	1.10691	1.18919	1.11906	2.65911	3.47345
ENST00000541342.2_1	SPIDR	SPIDR-227	chr8:48173470-48648561	+	protein_coding	0.909332	1.87818	0.00123673	0.306762	0.909332	0	0	0	0.920311	0.836964
ENST00000338017.8_1	SLITRK4	SLITRK4-201	chrX:142715944-142723019	-	protein_coding	0.904883	1.87239	0.0195762	0.647014	0.904883	0	0	0	0.71283	1.04682
ENST00000495632.1_2	BTN2A2	BTN2A2-216	chr6:26390331-26394197	+	protein_coding	0.904323	1.87167	0.0416031	0.750553	1.62587	0.721549	0.630161	0.667959	2.52006	1.70596
ENST00000536953.5_2	ASB8	ASB8-207	chr12:48543312-48551373	-	protein_coding	0.903412	1.87048	0.0276707	0.696003	1.54606	0.64265	0.540643	0.582019	1.62765	2.24529
ENST00000371481.8_1	FFAR4	FFAR4-201	chr10:95326422-95349829	+	protein_coding	0.899014	1.86479	8.43275e-06	0.113401	0.899014	0	0	0	0.861419	0.868168
ENST00000356654.8_1	ATN1	ATN1-201	chr12:7033626-7051484	+	protein_coding	0.895771	1.8606	0.0138573	0.594472	1.50787	0.612099	0.423802	0.640858	1.90294	1.78605
ENST00000337908.4_2	MS4A4A	MS4A4A-201	chr11:60048059-60076445	+	protein_coding	0.895593	1.86037	0.0428573	0.751655	4.09861	3.20301	7.06895	9.50966	15.9024	16.3643
ENST00000409984.2_2	RETSAT	RETSAT-202	chr2:85576555-85581629	-	protein_coding	0.894292	1.8587	0.0139929	0.594686	0.894292	0	0	0	0.725936	1.00167
ENST00000264157.9_1	CCNT2	CCNT2-201	chr2:135676395-135716912	+	protein_coding	0.892433	1.8563	0.012946	0.583498	1.66376	0.771325	0.590426	0.831769	2.14363	2.19338
ENST00000562833.1_3	AC245033.1	AC245033.1-201	chr15:83208783-83224682	-	protein_coding	0.889517	1.85256	0.0203544	0.654168	0.931461	0.0419432	0.030455	0.028545	1.08542	0.744224
ENST00000637358.1_2	PCCA	PCCA-214	chr13:100755153-100889751	+	protein_coding	0.887133	1.8495	0.00490512	0.465764	0.99992	0.112787	0.107713	0.055546	0.929423	1.07293
ENST00000593087.1_1	UBL5	UBL5-208	chr19:9938591-9940789	+	protein_coding	0.886981	1.8493	6.24241e-05	0.113401	0.886981	0	0	0	0.84034	0.858307
ENST00000514224.1_1	IDUA	IDUA-210	chr4:993498-998293	+	protein_coding	0.885589	1.84752	0.0337456	0.73143	1.77801	0.892421	1.07662	0.659333	2.52846	2.33337
ENST00000513628.5_1	HSD17B4	HSD17B4-220	chr5:118812237-118877869	+	protein_coding	0.88285	1.84401	0.00776849	0.520473	5.76088	4.87803	27.1416	29.7269	54.9777	51.5268
ENST00000409775.7_1	DFNA5	DFNA5-202	chr7:24738614-24797162	-	protein_coding	0.880334	1.8408	0.0418057	0.750553	3.60699	2.72665	6.10895	5.16315	9.94536	12.5641
ENST00000440591.6_1	NUDT9	NUDT9-202	chr4:88343961-88379070	+	protein_coding	0.874485	1.83335	0.000828564	0.278463	0.874485	0	0	0	0.865642	0.801623
ENST00000592510.1_1	NEK8	NEK8-207	chr17:27062296-27065263	+	protein_coding	0.872808	1.83122	0.00267011	0.392684	0.872808	0	0	0	0.774751	0.889493
ENST00000380736.5_1	ARHGAP6	ARHGAP6-205	chrX:11155663-11445893	-	protein_coding	0.872615	1.83098	0.00409479	0.441083	0.903036	0.0304214	0	0.043075	0.810021	0.931961
ENST00000575829.6_1	TMEM219	TMEM219-208	chr16:29973408-29982787	+	protein_coding	0.867233	1.82416	0.0267652	0.694351	3.88754	3.0203	7.26473	6.96482	12.4098	15.3347
ENST00000379965.7_1	TRIM22	TRIM22-201	chr11:5710919-5732093	+	protein_coding	0.866316	1.823	0.0385286	0.746937	5.70373	4.83742	27.3166	27.8651	45.1779	57.824
ENST00000484298.5_1	ALMS1	ALMS1-204	chr2:73612886-73836842	+	protein_coding	0.866075	1.8227	0.0083565	0.52819	0.944107	0.0780326	0.114244	0	0.945558	0.902677
ENST00000575061.2_1	MCRIP1	MCRIP1-208	chr17:79781002-79791132	-	protein_coding	0.865882	1.82245	0.0282491	0.697999	0.865882	0	0	0	0.643965	1.02032
ENST00000586485.5_1	ACAA2	ACAA2-204	chr18:47320690-47340307	-	protein_coding	0.864676	1.82093	0.0468483	0.761231	1.6082	0.743525	0.733735	0.616828	2.47158	1.67736
ENST00000262825.9_2	CSF2RB	CSF2RB-201	chr22:37309675-37336475	+	protein_coding	0.863517	1.81947	0.0132634	0.585213	0.863517	0	0	0	0.950667	0.697094
ENST00000382743.8_3	SIRT3	SIRT3-201	chr11:215458-236431	-	protein_coding	0.859809	1.8148	0.0098924	0.559696	1.40597	0.546164	0.546498	0.378713	1.60683	1.69381
ENST00000375530.8_1	EHMT2	EHMT2-202	chr6:31847536-31865454	-	protein_coding	0.859772	1.81475	0.0429192	0.751655	1.60661	0.746841	0.695818	0.660595	1.68168	2.45836
ENST00000549966.5_2	TMBIM6	TMBIM6-220	chr12:50135327-50152048	+	protein_coding	0.85886	1.8136	0.00605394	0.490725	0.941135	0.0822756	0.078022	0.039698	0.839471	1.00413
ENST00000489308.6_1	BTF3L4	BTF3L4-205	chr1:52521943-52552827	+	protein_coding	0.854438	1.80805	0.021244	0.662301	2.78429	1.92985	2.68619	2.9383	5.35137	6.47208
ENST00000513996.5_1	HERC4	HERC4-214	chr10:69793757-69835014	-	protein_coding	0.849467	1.80183	0.0145072	0.601538	0.849467	0	0	0	0.935774	0.677163
ENST00000457415.7_1	NARF	NARF-206	chr17:80416579-80446091	+	protein_coding	0.848299	1.80038	0.000123417	0.130508	1.20601	0.357715	0.289792	0.273052	1.30725	1.30674
ENST00000514948.1_1	UBE2Z	UBE2Z-208	chr17:46998564-47000459	+	protein_coding	0.847989	1.79999	0.028825	0.700792	1.09032	0.242326	0.1378	0.229784	0.937567	1.3398
ENST00000296783.7_1	PAPD4	PAPD4-201	chr5:78908396-78982471	+	protein_coding	0.84674	1.79843	0.0262423	0.694351	1.58982	0.743082	0.636981	0.711341	2.30819	1.73891
ENST00000354420.6_1	RNH1	RNH1-201	chr11:494552-507221	-	protein_coding	0.846261	1.79784	0.00724498	0.512522	1.12863	0.282373	0.258516	0.175294	1.26835	1.10763
ENST00000347519.10_1	CHMP4A	CHMP4A-201	chr14:24678789-24683075	-	protein_coding	0.843499	1.7944	0.0368165	0.741127	3.20911	2.36561	4.35033	3.96429	7.29151	9.31433
ENST00000333781.9_1	WRB	WRB-201	chr21:40752170-40769815	+	protein_coding	0.841752	1.79223	0.0453778	0.759076	2.69583	1.85408	2.19277	3.09353	5.26545	5.70036
ENST00000520462.5_1	TSNARE1	TSNARE1-206	chr8:143425621-143484249	-	protein_coding	0.838782	1.78854	0.035279	0.738102	0.855769	0.0169874	0.023829	0	1.02334	0.618663
ENST00000594328.1_1	ZNF587B	ZNF587B-202	chr19:58331109-58353487	+	protein_coding	0.836588	1.78582	0.0238411	0.678399	1.56858	0.731995	0.52966	0.803475	1.85221	2.0846
ENST00000393770.4_1	BNIP1	BNIP1-204	chr5:172571549-172591060	+	protein_coding	0.834608	1.78337	0.00484536	0.46518	0.834608	0	0	0	0.856926	0.712733
ENST00000477889.5_1	SELENOT	SELENOT-203	chr3:150321078-150345480	+	protein_coding	0.833782	1.78235	0.0176644	0.631918	1.77186	0.938082	1.07102	0.772547	2.42295	2.40697
ENST00000547754.5_1	GAS2L3	GAS2L3-205	chr12:100967489-101018697	+	protein_coding	0.832779	1.78111	0.0374979	0.744798	1.3781	0.545324	0.578866	0.348877	1.82673	1.3901
ENST00000556813.1_3	PSMC6	PSMC6-212	chr14:53173940-53190754	+	protein_coding	0.831123	1.77907	0.0318736	0.719817	0.831123	0	0	0	0.601121	0.976796
ENST00000440628.5_1	GNAI2	GNAI2-204	chr3:50275544-50296183	+	protein_coding	0.830504	1.77831	0.00316183	0.41376	0.854788	0.0242834	0.034237	0	0.759016	0.859361
ENST00000507061.1_2	B4GALT7	B4GALT7-206	chr5:177031313-177032225	+	protein_coding	0.825756	1.77246	0.0110784	0.568524	0.944086	0.11833	0.152725	0.022154	0.940991	0.907098
ENST00000540139.5_3	CYB561A3	CYB561A3-214	chr11:61118531-61122213	-	protein_coding	0.820418	1.76592	0.0291787	0.702745	1.34749	0.527069	0.584893	0.310169	1.47344	1.61798
ENST00000340857.3_1	H1F0	H1F0-201	chr22:38201100-38203443	+	protein_coding	0.819924	1.76531	0.0200496	0.652646	5.18724	4.36732	20.6712	18.6564	33.1234	37.9027
ENST00000416658.5_1	SLMAP	SLMAP-204	chr3:57850313-57913286	+	protein_coding	0.816255	1.76083	0.0266322	0.694351	0.816255	0	0	0	0.934812	0.602492
ENST00000626827.2_1	WBP2	WBP2-219	chr17:73841780-73851501	-	protein_coding	0.815863	1.76035	0.0289649	0.700792	1.00484	0.188977	0.199819	0.083078	0.844975	1.18265
ENST00000450791.6_4	GOLGA3	GOLGA3-202	chr12:133345501-133398897	-	protein_coding	0.814431	1.7586	0.0200889	0.652646	3.73817	2.92374	6.6191	6.55723	13.4724	11.3045
ENST00000406733.1_1	TBC1D22A	TBC1D22A-205	chr22:47169824-47569735	+	protein_coding	0.813119	1.75701	0.00149944	0.330047	0.813119	0	0	0	0.719033	0.795817
ENST00000274456.6_1	TNFAIP8	TNFAIP8-201	chr5:118604387-118729089	+	protein_coding	0.810695	1.75406	0.0370032	0.742114	3.06693	2.25624	3.58856	3.97409	8.2949	6.55496
ENST00000455878.2_1	PSMC4	PSMC4-202	chr19:40477077-40487348	+	protein_coding	0.80897	1.75196	0.0219416	0.665611	2.71381	1.90484	2.55149	2.94838	5.14287	6.0066
ENST00000576281.5_3	KIAA0753	KIAA0753-210	chr17:6481468-6498319	-	protein_coding	0.808374	1.75124	0.00657989	0.499379	0.809747	0.00137286	0.001905	0	0.83481	0.674654
ENST00000517858.5_1	TRIQK	TRIQK-204	chr8:93897577-93978315	-	protein_coding	0.805911	1.74825	0.0372089	0.74373	0.805911	0	0	0	0.953237	0.564775
ENST00000544387.5_1	HMBS	HMBS-221	chr11:118955624-118964258	+	protein_coding	0.805447	1.74769	0.00656389	0.499379	0.818456	0.0130091	0	0.018198	0.843863	0.686673
ENST00000451053.2_1	VPS33A	VPS33A-202	chr12:122737428-122750963	-	protein_coding	0.80525	1.74745	0.0479464	0.76265	1.25394	0.448695	0.508341	0.234928	1.20596	1.57841
ENST00000481647.5_1	JPT1	JPT1-208	chr17:73132087-73149921	-	protein_coding	0.801963	1.74347	0.00517911	0.468815	0.801963	0	0	0	0.67484	0.814915
ENST00000289316.2_1	HIST1H2BD	HIST1H2BD-201	chr6:26158374-26171577	+	protein_coding	0.79987	1.74094	0.045694	0.759625	3.76086	2.961	6.8139	6.75941	10.9906	14.3259
ENST00000534113.6_1	SECISBP2	SECISBP2-209	chr9:91933766-91974577	+	protein_coding	0.79488	1.73493	0.000350869	0.216376	0.815259	0.0203787	0.007159	0.021342	0.773029	0.746301
ENST00000532024.1_1	PPFIA1	PPFIA1-220	chr11:70118013-70170540	+	protein_coding	0.794378	1.73433	0.00410405	0.441083	1.42786	0.633487	0.539275	0.563439	1.78497	1.5992
ENST00000436584.6_1	CD33	CD33-204	chr19:51728320-51739827	+	protein_coding	0.793723	1.73354	0.0290536	0.701832	1.67813	0.884411	0.859402	0.832716	1.90836	2.52119
ENST00000590574.5_2	SMARCA4	SMARCA4-215	chr19:11071997-11172492	+	protein_coding	0.793607	1.7334	0.0386642	0.747021	0.810529	0.0169229	0.007815	0.015799	0.960439	0.56904
ENST00000409144.5_1	GGCT	GGCT-203	chr7:30536249-30544417	-	protein_coding	0.791779	1.73121	0.0167654	0.623566	3.87556	3.08378	7.7041	7.25839	12.7266	14.6948
ENST00000314675.11_3	UBXN11	UBXN11-201	chr1:26607819-26633127	-	protein_coding	0.790905	1.73016	0.0411759	0.750553	1.78786	0.996951	0.79581	1.21801	2.30064	2.61242
ENST00000564406.5_1	DET1	DET1-207	chr15:89055714-89089884	-	protein_coding	0.790377	1.72953	0.0244434	0.683774	0.805443	0.0150663	0.021106	0	0.602648	0.905842
ENST00000426998.6_2	PPP2R1B	PPP2R1B-204	chr11:111597638-111637110	-	protein_coding	0.78931	1.72825	0.00030481	0.208717	0.78931	0	0	0	0.711815	0.744839
ENST00000522532.5_1	NDUFB9	NDUFB9-206	chr8:125551381-125580751	+	protein_coding	0.786586	1.72499	0.0233377	0.675164	0.894037	0.107451	0.160625	0	0.784593	0.935194
ENST00000360171.10_2	CBWD3	CBWD3-201	chr9:70856397-70914929	+	protein_coding	0.785801	1.72405	0.0292089	0.702745	0.912111	0.12631	0.181055	0.008732	0.784104	0.984839
ENST00000382040.3_1	RSAD2	RSAD2-201	chr2:7017796-7038370	+	protein_coding	0.783286	1.72105	0.0457312	0.759696	2.74436	1.96108	3.33032	2.5008	6.08841	5.33466
ENST00000438826.7_1	TVP23C	TVP23C-204	chr17:15440295-15466850	-	protein_coding	0.781878	1.71937	0.0033456	0.413944	1.68821	0.906336	0.865724	0.882873	2.12392	2.32434
ENST00000600467.5_3	RPS19	RPS19-207	chr19:42364325-42373157	+	protein_coding	0.781269	1.71864	0.042425	0.750553	2.32742	1.54615	2.25101	1.62336	3.81191	4.23516
ENST00000425154.6_3	MCM9	MCM9-204	chr6:119245128-119256189	-	protein_coding	0.780299	1.71749	0.0157869	0.614104	0.977921	0.197622	0.225445	0.073215	0.934105	1.0058
ENST00000509954.1_2	TXNDC15	TXNDC15-209	chr5:134229316-134235547	+	protein_coding	0.778275	1.71508	0.00373029	0.423903	0.778275	0	0	0	0.659338	0.772693
ENST00000522599.5_3	CCAR2	CCAR2-211	chr8:22470216-22473109	+	protein_coding	0.777842	1.71456	0.0119554	0.57494	1.48744	0.7096	0.735289	0.541168	1.79134	1.81655
ENST00000581747.5_3	C17orf75	C17orf75-207	chr17:30661557-30668890	-	protein_coding	0.775724	1.71205	0.000625716	0.267236	0.775724	0	0	0	0.735242	0.689165
ENST00000562803.1_1	ZNF768	ZNF768-202	chr16:30535454-30538142	-	protein_coding	0.773234	1.7091	2.26803e-05	0.113401	0.773234	0	0	0	0.713465	0.70474
ENST00000273986.8_1	CISD2	CISD2-201	chr4:103790135-103810399	+	protein_coding	0.772583	1.70833	0.0115782	0.571388	4.60507	3.83249	13.2566	13.2354	21.9626	24.7933
ENST00000330677.7_1	NR2C1	NR2C1-201	chr12:95424194-95467313	-	protein_coding	0.770044	1.70532	0.0453018	0.759076	0.939745	0.169702	0.265233	0	0.914895	0.92149
ENST00000531364.5_2	DHCR7	DHCR7-209	chr11:71155043-71159402	-	protein_coding	0.768918	1.70399	0.000538528	0.260613	0.768918	0	0	0	0.683037	0.725206
ENST00000527014.1_3	EXT2	EXT2-205	chr11:44117229-44129599	+	protein_coding	0.768233	1.70318	0.0330262	0.728035	0.812141	0.0439079	0	0.06276	0.597545	0.929766
ENST00000543383.5_1	GPR137	GPR137-216	chr11:64052967-64055623	+	protein_coding	0.765524	1.69999	0.0440635	0.753759	0.765524	0	0	0	0.514966	0.907605
ENST00000265577.11_1	ICA1	ICA1-201	chr7:8152885-8301836	-	protein_coding	0.762727	1.69669	0.000179734	0.152374	0.762727	0	0	0	0.708765	0.68471
ENST00000555591.1_1	AL096870.1	AL096870.1-201	chr14:24801516-24806588	-	protein_coding	0.762354	1.69626	3.47302e-05	0.113401	0.762354	0	0	0	0.701547	0.690982
ENST00000549875.1_1	MAPKAPK5	MAPKAPK5-205	chr12:112280538-112330864	+	protein_coding	0.760047	1.69355	0.00055138	0.260613	1.81504	1.055	1.05552	1.10014	2.54042	2.49712
ENST00000276431.8_1	TNFRSF10B	TNFRSF10B-201	chr8:22877646-22926692	-	protein_coding	0.759172	1.69252	0.0405759	0.750553	4.65172	3.89255	12.8876	14.8826	22.0575	26.4034
ENST00000243253.7_1	SEC61A1	SEC61A1-201	chr3:127771212-127790525	+	protein_coding	0.757859	1.69098	0.0128139	0.580496	5.73424	4.97639	30.0029	30.9654	55.4152	49.2299
ENST00000419807.5_3	PPM1B	PPM1B-208	chr2:44395108-44445676	+	protein_coding	0.752178	1.68433	0.00106237	0.293278	0.752178	0	0	0	0.65593	0.713224
ENST00000636772.1_2	RAB34	RAB34-226	chr17:27041811-27044868	-	protein_coding	0.750952	1.6829	0.0494603	0.766693	1.39739	0.646433	0.592791	0.53827	1.33869	1.96713
ENST00000494088.5_1	SLMAP	SLMAP-219	chr3:57882037-57913213	+	protein_coding	0.749412	1.68111	0.0309779	0.712534	0.749412	0	0	0	0.846087	0.530871
ENST00000368721.5_1	DHX32	DHX32-202	chr10:127524906-127543428	-	protein_coding	0.74935	1.68104	0.0386912	0.747021	1.33254	0.583191	0.439036	0.559712	1.28509	1.77566
ENST00000215838.7_1	TCN2	TCN2-201	chr22:31002825-31023265	+	protein_coding	0.747474	1.67885	0.0175469	0.629976	4.57297	3.82549	13.9967	12.4024	21.8457	23.7968
ENST00000391842.5_1	PTOV1	PTOV1-201	chr19:50354416-50363990	+	protein_coding	0.746615	1.67785	0.0384739	0.746937	2.32105	1.57444	2.2547	1.72518	4.28061	3.72856
ENST00000552218.5_1	COPZ1	COPZ1-214	chr12:54718915-54744474	+	protein_coding	0.745571	1.67664	0.00530896	0.47232	0.777493	0.0319226	0.026243	0.018519	0.779858	0.650868
ENST00000397224.8_1	FOXRED2	FOXRED2-204	chr22:36883237-36903148	-	protein_coding	0.745306	1.67633	0.0459578	0.759696	1.50957	0.764263	0.649478	0.748983	2.18132	1.54826
ENST00000568146.1_1	NOL3	NOL3-211	chr16:67207905-67209638	+	protein_coding	0.742896	1.67353	0.0495216	0.76698	0.755633	0.012737	0	0.017814	0.499352	0.901221
ENST00000433365.2_1	ACP5	ACP5-203	chr19:11685555-11688556	-	protein_coding	0.741382	1.67178	0.0367705	0.741127	9.65378	8.9124	490.681	471.191	888.637	728.364
ENST00000460985.1_1	COX7A2	COX7A2-205	chr6:75947505-75953504	-	protein_coding	0.741026	1.67136	0.0478205	0.761848	0.827254	0.0862282	0.067034	0.056176	0.579292	0.993399
ENST00000530809.2_1	VPS11	VPS11-204	chr11:118944532-118948357	+	protein_coding	0.740432	1.67068	0.0318922	0.719835	0.877838	0.137405	0.047432	0.155049	0.69603	0.991028
ENST00000318967.6_2	INTS3	INTS3-201	chr1:153700543-153747284	+	protein_coding	0.740154	1.67035	0.0451284	0.758839	2.45868	1.71852	1.94862	2.67311	4.35705	4.64085
ENST00000607440.5_3	WDR18	WDR18-211	chr19:984358-994556	+	protein_coding	0.739493	1.66959	0.0186428	0.638594	0.739493	0	0	0	0.555185	0.792409
ENST00000330912.2	TREX2	TREX2-003	chrX:152710178-152736045	-	protein_coding	0.738862	1.66886	0.0145963	0.601538	0.738862	0	0	0	0.7766	0.567652
ENST00000337929.7_1	IL21R	IL21R-201	chr16:27413483-27463363	+	protein_coding	0.737723	1.66754	0.0242626	0.682405	1.08017	0.342444	0.173249	0.370193	1.06471	1.16505
ENST00000293288.12_1	BAX	BAX-201	chr19:49458186-49465055	+	protein_coding	0.73767	1.66748	0.0109034	0.566555	4.82422	4.08655	16.4728	15.5192	26.0573	28.6611
ENST00000531854.5_3	KCNE3	KCNE3-205	chr11:74168451-74178594	-	protein_coding	0.735591	1.66508	0.0210839	0.660833	1.61733	0.881737	0.96481	0.727978	1.95018	2.19066
ENST00000637964.1_1	ALDH7A1	ALDH7A1-235	chr5:125890080-125930910	-	protein_coding	0.73388	1.66311	0.000750874	0.278463	0.73388	0	0	0	0.640072	0.686464
ENST00000291552.8_1	U2AF1	U2AF1-201	chr21:44513066-44527697	-	protein_coding	0.732289	1.66127	0.047336	0.761282	5.08394	4.35165	17.6562	21.3423	30.6032	35.4001
ENST00000510994.5_1	ANAPC13	ANAPC13-204	chr3:134196548-134204865	-	protein_coding	0.729234	1.65776	0.0304402	0.709032	2.67131	1.94207	3.12284	2.58135	5.02018	5.74026
ENST00000585259.1_1	ANAPC11	ANAPC11-222	chr17:79852342-79857922	+	protein_coding	0.7277	1.656	0.0012523	0.308227	0.7277	0	0	0	0.68585	0.626673
ENST00000468812.5_1	PPIA	PPIA-204	chr7:44836279-44842716	+	protein_coding	0.725955	1.65399	0.0412528	0.750553	7.12224	6.39629	83.6364	82.8285	124.383	153.802
ENST00000361441.4_1	APOBEC3C	APOBEC3C-201	chr22:39410088-39416357	+	protein_coding	0.725807	1.65383	0.0436623	0.753759	4.8642	4.13839	18.6135	14.8126	27.6976	28.5591
ENST00000477382.1_1	GLYCTK	GLYCTK-207	chr3:52324330-52327021	+	protein_coding	0.724952	1.65285	0.0111235	0.568524	0.724952	0	0	0	0.743584	0.566829
ENST00000544442.5_1	ANAPC5	ANAPC5-220	chr12:121773336-121790188	-	protein_coding	0.724328	1.65213	0.0424923	0.751478	2.17225	1.44792	1.97085	1.50527	3.22536	3.80796
ENST00000327268.8_1	SLC16A6	SLC16A6-201	chr17:66263167-66287257	-	protein_coding	0.721609	1.64902	0.0346525	0.736487	2.03649	1.31488	1.28638	1.70698	2.92245	3.29071
ENST00000589977.5_1	METTL23	METTL23-211	chr17:74722912-74729598	+	protein_coding	0.720965	1.64828	0.047289	0.761282	0.732605	0.0116404	0.009736	0.006469	0.859861	0.48454
ENST00000415095.5_2	SEPT10	SEPT10-205	chr2:110303379-110371412	-	protein_coding	0.718149	1.64507	0.0195178	0.647014	2.85869	2.14054	3.14513	3.69027	6.50546	6.01016
ENST00000417178.6_1	TUBGCP2	TUBGCP2-204	chr10:135092134-135122660	-	protein_coding	0.717975	1.64487	0.0236501	0.677841	1.17342	0.455447	0.349255	0.393518	1.43412	1.08991
ENST00000590766.5_1	ZNF506	ZNF506-210	chr19:19901781-19932519	-	protein_coding	0.716427	1.64311	0.0219164	0.665611	0.716427	0	0	0	0.524763	0.770638
ENST00000572293.5_1	PELP1	PELP1-208	chr17:4573069-4607620	-	protein_coding	0.712852	1.63904	0.0327377	0.724624	1.21072	0.497869	0.514647	0.316544	1.18174	1.45541
ENST00000373127.8_1	TREML1	TREML1-201	chr6:41117080-41122075	-	protein_coding	0.712514	1.63866	0.0422882	0.750553	2.64383	1.93132	3.12146	2.52953	5.70775	4.82329
ENST00000399815.2_1	IFITM2	IFITM2-201	chr11:308408-315272	+	protein_coding	0.712361	1.63848	0.0158186	0.614104	0.823051	0.11069	0.068299	0.091313	0.662886	0.88219
ENST00000457780.3_1	BRD1	BRD1-205	chr22:50166941-50218452	-	protein_coding	0.711206	1.63717	0.0244521	0.683774	1.33833	0.627119	0.669127	0.429138	1.55906	1.49846
ENST00000361976.6_1	INPP5F	INPP5F-201	chr10:121485609-121588790	+	protein_coding	0.711155	1.63711	0.026644	0.694351	4.74221	4.03105	14.2173	16.563	24.713	26.8575
ENST00000372116.5_1	MRPS18A	MRPS18A-201	chr6:43639247-43655528	-	protein_coding	0.709202	1.6349	0.00546856	0.476926	2.25049	1.54128	1.83414	1.98898	3.87889	3.64094
ENST00000457600.2_1	NHEJ1	NHEJ1-206	chr2:219942829-220025277	-	protein_coding	0.70863	1.63425	0.0408048	0.750553	0.70863	0	0	0	0.475216	0.810432
ENST00000338144.7_1	ENOX2	ENOX2-201	chrX:129757359-130037291	-	protein_coding	0.707926	1.63345	9.33553e-05	0.115956	0.707926	0	0	0	0.625727	0.641217
ENST00000485358.5_1	TXNRD2	TXNRD2-212	chr22:19863164-19868687	-	protein_coding	0.706768	1.63214	0.000264069	0.183168	0.706768	0	0	0	0.619199	0.645191
ENST00000225609.9_2	PIGL	PIGL-201	chr17:16120524-16229573	+	protein_coding	0.705639	1.63087	0.00905958	0.54107	0.773254	0.0676151	0.098268	0	0.707794	0.710448
ENST00000521919.5_3	CSPP1	CSPP1-207	chr8:67974661-68005855	+	protein_coding	0.702959	1.62784	0.0367933	0.741127	0.749816	0.0468572	0.067114	0	0.536103	0.84083
ENST00000561899.6_1	TMEM219	TMEM219-203	chr16:29973425-29983326	+	protein_coding	0.702603	1.62744	0.0437845	0.753759	2.71896	2.01636	3.36421	2.75028	5.11907	6.08423
ENST00000314144.9_1	CCT6B	CCT6B-201	chr17:33254938-33288528	-	protein_coding	0.700698	1.62529	0.0364922	0.740113	0.838289	0.137591	0	0.210147	0.792931	0.78294
ENST00000592764.5_1	RNMT	RNMT-209	chr18:13726703-13764555	+	protein_coding	0.700596	1.62518	0.0267425	0.694351	2.30791	1.60732	2.08779	2.00644	4.36375	3.57123
ENST00000519855.1_1	RPS14	RPS14-206	chr5:149824987-149826500	-	protein_coding	0.700579	1.62516	0.0466001	0.760912	1.20812	0.507544	0.489129	0.357186	1.54892	1.09414
ENST00000329563.8_1	TSPO	TSPO-201	chr22:43547937-43559216	+	protein_coding	0.6976	1.6218	0.0476921	0.761848	2.03713	1.33954	1.65684	1.41054	2.72054	3.52763
ENST00000517945.5_2	SLC36A1	SLC36A1-204	chr5:150827188-150843181	+	protein_coding	0.693006	1.61665	0.0402841	0.750553	0.931198	0.238192	0.098263	0.266775	0.779289	1.04357
ENST00000524234.1_3	ATP6V1H	ATP6V1H-219	chr8:54742006-54755459	-	protein_coding	0.69208	1.61561	0.0122329	0.57494	1.73519	1.04311	1.02995	1.09184	2.16242	2.50482
ENST00000569177.5_2	MVD	MVD-217	chr16:88721793-88729545	-	protein_coding	0.690722	1.61409	0.00377292	0.426029	1.83831	1.14759	1.25766	1.174	2.49581	2.65786
ENST00000360003.7_1	MCMBP	MCMBP-201	chr10:121588916-121632266	-	protein_coding	0.686852	1.60977	0.0483456	0.763364	4.26789	3.58103	9.80186	12.2586	17.5803	18.9742
ENST00000356467.4_1	FAM168A	FAM168A-202	chr11:73117028-73309228	-	protein_coding	0.686719	1.60962	0.0413503	0.750553	1.06415	0.377427	0.294303	0.303761	0.892233	1.3105
ENST00000448353.5_3	CCDC126	CCDC126-204	chr7:23637134-23682643	+	protein_coding	0.685356	1.6081	0.0120535	0.57494	1.35941	0.674053	0.661333	0.532369	1.4807	1.65382
ENST00000431081.6_1	SIDT2	SIDT2-203	chr11:117049939-117068161	+	protein_coding	0.685053	1.60776	0.0493826	0.766693	1.7331	1.04805	1.0044	1.13307	1.99271	2.6929
ENST00000323303.8_1	MOB4	MOB4-202	chr2:198380556-198418423	+	protein_coding	0.684948	1.60764	0.00658222	0.499379	2.41507	1.73012	2.34562	2.28973	4.1357	4.53881
ENST00000336095.10_1	RNF24	RNF24-201	chr20:3907956-3996036	-	protein_coding	0.684652	1.60731	0.00348642	0.414095	2.88817	2.20352	3.73511	3.48044	6.3662	6.4406
ENST00000251642.7_1	DHX58	DHX58-201	chr17:40253422-40264751	-	protein_coding	0.684064	1.60666	0.00215764	0.380328	2.37885	1.69479	2.23399	2.24059	4.31711	4.08785
ENST00000299821.15_1	NCAPH2	NCAPH2-201	chr22:50946689-50961901	+	protein_coding	0.683022	1.6055	0.00865563	0.535494	2.83169	2.14867	3.62833	3.24817	6.20042	6.03864
ENST00000517962.1_1	SORBS3	SORBS3-204	chr8:22428457-22432824	+	protein_coding	0.682649	1.60508	0.0321512	0.722117	0.682649	0	0	0	0.47141	0.750902
ENST00000532485.5_1	ACER3	ACER3-212	chr11:76571917-76737841	+	protein_coding	0.680761	1.60298	0.0071039	0.511129	3.76829	3.08753	7.57092	7.43042	13.1696	12.1032
ENST00000527397.1_1	RAB1B	RAB1B-202	chr11:66036061-66044100	+	protein_coding	0.680226	1.60239	0.0105529	0.565343	0.680226	0	0	0	0.526036	0.682565
ENST00000519483.5_1	ASAP1	ASAP1-205	chr8:131066987-131130768	-	protein_coding	0.676482	1.59824	0.0331931	0.728965	1.43784	0.761358	0.558073	0.844147	1.77487	1.64498
ENST00000397632.7_1	SIGIRR	SIGIRR-202	chr11:405716-417325	-	protein_coding	0.673805	1.59528	0.00766022	0.520473	0.708086	0.0342811	0.048671	0	0.579734	0.689377
ENST00000555626.5_1	PAPOLA	PAPOLA-215	chr14:96969188-97031325	+	protein_coding	0.673157	1.59456	0.0356472	0.738102	0.688478	0.0153217	0.003997	0.017401	0.472447	0.763866
ENST00000373544.5_1	RABEPK	RABEPK-203	chr9:127962824-127984666	+	protein_coding	0.671504	1.59273	0.00285338	0.397364	0.848849	0.177345	0.141055	0.120639	0.759718	0.84338
ENST00000402714.6_2	EVL	EVL-202	chr14:100437786-100610573	+	protein_coding	0.670071	1.59115	0.00147813	0.330047	1.80984	1.13977	1.1732	1.23414	2.46654	2.54598
ENST00000492795.1_1	SUCLG2	SUCLG2-203	chr3:67459030-67705031	-	protein_coding	0.669585	1.59062	0.00583622	0.487813	0.691159	0.0215735	0	0.030359	0.667617	0.563229
ENST00000417220.6_1	PARP3	PARP3-202	chr3:51976361-51982878	+	protein_coding	0.668944	1.58991	0.0311734	0.71378	0.775428	0.106484	0.153014	0.005253	0.796297	0.631083
ENST00000357546.6_1	DHRS9	DHRS9-201	chr2:169923545-169952677	+	protein_coding	0.668676	1.58961	0.028966	0.700792	5.055	4.38632	18.9132	20.9628	30.1804	34.4429
ENST00000483557.5_1	KCTD20	KCTD20-208	chr6:36410784-36442734	+	protein_coding	0.667013	1.58778	0.0142457	0.599673	0.746458	0.0794451	0	0.116428	0.662818	0.692652
ENST00000591463.1_1	TUBB6	TUBB6-212	chr18:12308262-12325352	+	protein_coding	0.664481	1.585	0.0462571	0.760738	0.946806	0.282325	0.244189	0.188749	0.744001	1.13053
ENST00000590282.5_1	NFIC	NFIC-210	chr19:3366581-3462898	+	protein_coding	0.660339	1.58045	0.00682163	0.505253	0.78175	0.121411	0.129442	0.04769	0.72905	0.709436
ENST00000355666.5_1	TTC3	TTC3-202	chr21:38445571-38575404	+	protein_coding	0.659377	1.5794	0.0023255	0.384536	0.717771	0.0583943	0.064345	0.018766	0.63983	0.649463
ENST00000361851.1	MT-ATP8	MT-ATP8-201	chrM:8366-8572	+	protein_coding	0.656485	1.57624	0.0265322	0.694351	12.2706	11.6141	3278.44	2995.28	4649.08	5249.08
ENST00000340911.8_1	ZNF169	ZNF169-201	chr9:97021610-97063736	+	protein_coding	0.655344	1.57499	0.0191679	0.642255	0.768203	0.112859	0.152149	0.014938	0.690887	0.715496
ENST00000344546.8_1	ATP5H	ATP5H-202	chr17:73034958-73043080	-	protein_coding	0.655179	1.57481	0.0341754	0.733827	1.42838	0.773203	0.763898	0.655927	1.48406	1.91614
ENST00000313367.6_1	OSBPL3	OSBPL3-201	chr7:24836158-25019807	-	protein_coding	0.654066	1.5736	0.00818285	0.527198	3.00771	2.35364	4.31283	3.91708	7.15874	6.92861
ENST00000296099.2_1	UCN	UCN-201	chr2:27530268-27531313	-	protein_coding	0.65387	1.57338	0.0239054	0.678854	1.3562	0.702329	0.703964	0.553759	1.42446	1.70333
ENST00000368234.7_1	NAXE	NAXE-202	chr1:156561554-156563923	+	protein_coding	0.652214	1.57158	0.0485728	0.763664	0.79756	0.145347	0	0.223228	0.697856	0.779419
ENST00000454952.1_1	NIF3L1	NIF3L1-209	chr2:201754092-201758020	+	protein_coding	0.650841	1.57008	0.0438791	0.753759	1.47102	0.820182	0.660371	0.877559	1.99109	1.5693
ENST00000529854.1_3	GSDMD	GSDMD-209	chr8:144635877-144641649	+	protein_coding	0.649557	1.56869	0.0357558	0.738102	0.649557	0	0	0	0.437259	0.712132
ENST00000344894.10_1	NDOR1	NDOR1-201	chr9:140100230-140110868	+	protein_coding	0.649546	1.56867	0.00522558	0.470654	2.21873	1.56918	1.8874	2.04953	3.73903	3.57211
ENST00000412217.1_1	PAPOLG	PAPOLG-202	chr2:61009110-61029220	+	protein_coding	0.647476	1.56642	0.00471666	0.464791	1.03929	0.391812	0.345896	0.279036	1.09158	1.01947
ENST00000452796.6_2	DCAKD	DCAKD-203	chr17:43100708-43112509	-	protein_coding	0.644151	1.56282	0.0338377	0.731985	0.763032	0.118881	0.177347	0.001542	0.737899	0.657168
ENST00000584494.5_2	AMZ2	AMZ2-215	chr17:66244218-66250703	+	protein_coding	0.643943	1.56259	0.000924758	0.288227	0.643943	0	0	0	0.541513	0.583963
ENST00000345519.9_2	CLTA	CLTA-202	chr9:36190920-36212053	+	protein_coding	0.643459	1.56207	0.00648651	0.499379	6.89447	6.25101	73.0881	77.2953	115.238	120.769
ENST00000517975.1_2	ELP3	ELP3-203	chr8:28016115-28047606	+	protein_coding	0.641897	1.56038	0.0110282	0.567831	1.05157	0.40967	0.270139	0.389296	1.10301	1.04299
ENST00000590343.1_1	DUS3L	DUS3L-209	chr19:5784843-5785766	-	protein_coding	0.640768	1.55916	0.0119417	0.57494	0.807452	0.166685	0.075109	0.17193	0.791251	0.70993
ENST00000627317.1_1	PNKP	PNKP-221	chr19:50365343-50368640	-	protein_coding	0.640719	1.55911	0.0103734	0.565343	0.640719	0	0	0	0.631828	0.489625
ENST00000340487.4_1	ZSCAN16	ZSCAN16-201	chr6:28092338-28097860	+	protein_coding	0.639782	1.55809	0.0052185	0.470654	2.4225	1.78271	2.41282	2.46887	4.19675	4.5304
ENST00000370003.2_1	RTEL1	RTEL1-204	chr20:62321319-62327601	+	protein_coding	0.639663	1.55796	0.0186202	0.638594	1.00262	0.362955	0.240392	0.333404	0.906714	1.10548
ENST00000635322.1_1	OAZ3	OAZ3-209	chr1:151735375-151743806	+	protein_coding	0.634634	1.55254	0.0174484	0.629976	0.663784	0.0291492	0.038074	0.003047	0.676022	0.497469
ENST00000602661.5_1	FKTN	FKTN-209	chr9:108320411-108398519	+	protein_coding	0.632153	1.54988	0.032421	0.722121	0.931653	0.2995	0.302574	0.162826	1.02062	0.800642
ENST00000590757.1_1	INO80C	INO80C-210	chr18:33048298-33077868	-	protein_coding	0.631789	1.54948	0.0448596	0.757121	1.59967	0.967883	0.834767	1.08518	1.82133	2.2557
ENST00000619572.4_2	FAM214A	FAM214A-216	chr15:52874129-52970313	-	protein_coding	0.627547	1.54494	0.0276634	0.696003	2.59609	1.96854	2.64574	3.20139	4.92251	5.17297
ENST00000558281.5_1	PSMA4	PSMA4-205	chr15:78832820-78841312	+	protein_coding	0.626449	1.54376	0.044933	0.757297	2.43431	1.80786	2.34319	2.66673	3.97284	4.87483
ENST00000306749.3_1	FASN	FASN-201	chr17:80036209-80056208	-	protein_coding	0.626331	1.54363	0.0307236	0.711478	2.68483	2.0585	3.24984	3.08289	5.93281	4.96376
ENST00000416820.5_1	BMI1	BMI1-202	chr10:22614586-22616720	+	protein_coding	0.626078	1.54336	0.0286263	0.700792	0.626078	0	0	0	0.431782	0.663642
ENST00000424732.5_1	HP1BP3	HP1BP3-208	chr1:21083692-21113805	-	protein_coding	0.625193	1.54242	0.0486947	0.763973	3.00445	2.37926	4.37388	4.03698	6.30576	7.81447
ENST00000423097.5_1	EIF4ENIF1	EIF4ENIF1-208	chr22:31859686-31885228	-	protein_coding	0.623997	1.54114	0.00916006	0.545417	0.623997	0	0	0	0.606735	0.47822
ENST00000452977.5_3	CTDSP1	CTDSP1-205	chr2:219264857-219269202	+	protein_coding	0.621698	1.53868	0.00549322	0.476926	0.880519	0.258822	0.192408	0.200608	0.783258	0.90069
ENST00000536220.5_1	ZNF573	ZNF573-208	chr19:38229203-38270230	-	protein_coding	0.62053	1.53744	0.046476	0.760912	1.23378	0.613253	0.625163	0.439854	1.18266	1.53411
ENST00000529073.5_1	CCDC90B	CCDC90B-211	chr11:82972971-82997021	-	protein_coding	0.619853	1.53672	0.0406716	0.750553	0.706357	0.0865046	0.038077	0.086054	0.779099	0.496475
ENST00000302850.9_1	INSR	INSR-201	chr19:7116638-7294045	-	protein_coding	0.618363	1.53513	0.0417862	0.750553	0.663268	0.044905	0.013125	0.050443	0.449316	0.730471
ENST00000593228.5_3	HEATR6	HEATR6-211	chr17:58149582-58156273	-	protein_coding	0.617953	1.5347	9.32111e-05	0.115956	0.617953	0	0	0	0.528362	0.541056
ENST00000354828.7_1	GABPA	GABPA-201	chr21:27106881-27144771	+	protein_coding	0.617055	1.53374	0.0364724	0.740113	2.98088	2.36383	3.79141	4.52973	7.24841	6.55615
ENST00000298784.5_2	FAM35A	FAM35A-201	chr10:88854953-88951220	+	protein_coding	0.616789	1.53346	0.00941925	0.553604	2.77915	2.16236	3.47483	3.47813	6.15742	5.58356
ENST00000568671.5_2	FAM192A	FAM192A-219	chr16:57206191-57219729	-	protein_coding	0.615767	1.53237	0.0185571	0.638412	0.671725	0.0559583	0.080663	0	0.523774	0.665322
ENST00000334571.6_1	COQ6	COQ6-201	chr14:74416996-74430373	+	protein_coding	0.615037	1.5316	0.0451524	0.758839	1.2636	0.648564	0.524018	0.612444	1.62562	1.19549
ENST00000351948.8_1	SMC6	SMC6-201	chr2:17845079-17935097	-	protein_coding	0.614896	1.53145	0.0481864	0.762936	2.81594	2.20104	3.49424	3.70439	6.73873	5.40758
ENST00000383847.6_1	FAM131A	FAM131A-203	chr3:184055240-184062961	+	protein_coding	0.614386	1.53091	0.0145774	0.601538	0.675047	0.0606609	0	0.087731	0.548573	0.646218
ENST00000550951.5_1	TMBIM6	TMBIM6-223	chr12:50135354-50146832	+	protein_coding	0.612067	1.52845	0.0220514	0.668425	0.687667	0.0755995	0.110492	0	0.671147	0.552394
ENST00000536586.5_1	CD9	CD9-206	chr12:6309041-6344471	+	protein_coding	0.611962	1.52834	0.000387715	0.232673	0.611962	0	0	0	0.541159	0.515621
ENST00000496817.5_2	S100A6	S100A6-205	chr1:153507075-153508691	-	protein_coding	0.610235	1.52651	0.0246319	0.685544	5.44744	4.83721	29.5779	25.7228	42.3774	42.896
ENST00000264246.7_2	CD80	CD80-201	chr3:119243140-119278449	-	protein_coding	0.608916	1.52511	0.030826	0.712117	1.54358	0.93466	0.893406	0.929647	1.70378	2.14307
ENST00000532055.5_1	RNH1	RNH1-221	chr11:500635-506316	-	protein_coding	0.608757	1.52494	3.71961e-05	0.113401	0.608757	0	0	0	0.528874	0.521025
ENST00000320159.2_1	ZNF48	ZNF48-201	chr16:30406740-30411429	+	protein_coding	0.607964	1.52411	0.0207973	0.658264	0.695808	0.0878434	0	0.129502	0.636426	0.603325
ENST00000482086.5_1	PCCB	PCCB-215	chr3:135969197-136049011	+	protein_coding	0.607964	1.52411	0.0393717	0.750553	0.607964	0	0	0	0.398255	0.661285
ENST00000366733.5_1	MRPL55	MRPL55-207	chr1:228294380-228296445	-	protein_coding	0.607752	1.52388	0.0474924	0.761848	0.859253	0.251501	0.187149	0.19375	0.995269	0.649378
ENST00000389632.8_1	KCNAB2	KCNAB2-208	chr1:6086360-6155641	+	protein_coding	0.607456	1.52357	0.0397691	0.750553	1.04006	0.432605	0.41157	0.290481	1.21437	0.909542
ENST00000520168.5_1	SDCBP	SDCBP-207	chr8:59465814-59494612	+	protein_coding	0.60567	1.52169	0.0268821	0.694351	6.0619	5.45623	41.468	44.3852	61.7951	70.0721
ENST00000411985.5_3	BRCC3	BRCC3-207	chrX:154299793-154344458	+	protein_coding	0.60456	1.52052	7.59113e-05	0.113401	0.609413	0.00485274	0.00675	0	0.527807	0.523473
ENST00000531942.1_1	SCRIB	SCRIB-207	chr8:144887422-144890847	-	protein_coding	0.604145	1.52008	0.0270824	0.694351	0.604145	0	0	0	0.630869	0.416813
ENST00000540046.5_1	RNF10	RNF10-214	chr12:121001258-121004745	+	protein_coding	0.60377	1.51968	0.031316	0.714761	1.07438	0.470609	0.494603	0.284721	1.09445	1.11724
ENST00000531632.6_2	TCP11L1	TCP11L1-209	chr11:33061577-33094394	+	protein_coding	0.602633	1.51849	0.0346443	0.736487	0.602633	0	0	0	0.64469	0.401965
ENST00000562421.5_1	NARFL	NARFL-203	chr16:782332-787755	-	protein_coding	0.600272	1.516	0.0131795	0.585213	0.600272	0	0	0	0.590935	0.4446
ENST00000529949.5_1	ABCB7	ABCB7-207	chrX:74273280-74376117	-	protein_coding	0.600101	1.51582	0.00187866	0.364322	0.600101	0	0	0	0.543439	0.488701
ENST00000591497.5_1	PTPN2	PTPN2-212	chr18:12792301-12843980	-	protein_coding	0.599525	1.51522	0.0011581	0.299938	0.645394	0.0458691	0.024192	0.040482	0.545893	0.582655
ENST00000483859.6_1	SENP6	SENP6-208	chr6:76330379-76373230	+	protein_coding	0.59949	1.51518	0.045763	0.759696	2.22901	1.62952	1.82219	2.39221	3.66811	3.70822
ENST00000359750.8_1	STOML1	STOML1-203	chr15:74276278-74284564	-	protein_coding	0.59933	1.51501	0.0369915	0.742114	0.59933	0	0	0	0.395463	0.644804
ENST00000533044.5_3	GRINA	GRINA-208	chr8:145065724-145066990	+	protein_coding	0.597847	1.51346	0.0082658	0.527198	0.802358	0.204511	0.132633	0.172299	0.686024	0.803864
ENST00000449190.5_2	RFX3	RFX3-207	chr9:3330317-3526004	-	protein_coding	0.596553	1.5121	0.0335059	0.729825	0.607873	0.0113196	0	0.015816	0.410703	0.646419
ENST00000336057.9_1	HDAC5	HDAC5-202	chr17:42154122-42200986	-	protein_coding	0.596327	1.51186	0.0385786	0.747021	0.792568	0.196241	0.238844	0.059576	0.681382	0.784461
ENST00000291182.8_1	ZNF235	ZNF235-201	chr19:44790503-44809178	-	protein_coding	0.592652	1.50802	0.0228792	0.671785	1.53769	0.945035	0.821014	1.03542	1.99171	1.81748
ENST00000524954.1_2	RNF170	RNF170-204	chr8:42742871-42752433	-	protein_coding	0.592228	1.50757	0.0468238	0.761231	0.71501	0.122783	0.185557	0	0.584739	0.700283
ENST00000613033.1_1	NBN	NBN-211	chr8:90947399-90965582	-	protein_coding	0.588585	1.50377	0.000824643	0.278463	0.588585	0	0	0	0.486245	0.521503
ENST00000314228.9_1	ZNF575	ZNF575-201	chr19:44037356-44039887	+	protein_coding	0.588342	1.50352	0.029549	0.70369	0.588342	0	0	0	0.615279	0.399489
ENST00000469640.6_1	DAPK1	DAPK1-207	chr9:90112596-90323548	+	protein_coding	0.587972	1.50313	0.030649	0.710902	0.587972	0	0	0	0.397258	0.617028
ENST00000532674.2_1	RPUSD4	RPUSD4-206	chr11:126074220-126081587	-	protein_coding	0.586876	1.50199	0.0456772	0.759625	0.586876	0	0	0	0.37264	0.64353
ENST00000381120.7_1	MTIF3	MTIF3-202	chr13:28009780-28024711	-	protein_coding	0.586217	1.5013	0.0288296	0.700792	3.28471	2.6985	5.92452	5.08509	8.47371	9.02476
ENST00000628758.1_1	CAPZA2	CAPZA2-214	chr7:116526118-116550285	+	protein_coding	0.585728	1.5008	0.0106618	0.565343	0.600398	0.0146699	0	0.020545	0.455203	0.579617

## Sheet: down_RM-H2O2_vs_RM-Ctrl
#log2FC <= -0.585 #p-value cut-off <= 0.05 #q-value cut-off <= 1.00 #Transcript biotype: protein_coding #Condition pair: down_RM-H2O2_vs_RM-Ctrl Column A: Track_id, The database name in transcript level. Column B: Gene_Name, The name of gene. Column C: Trans_Name, The name of transcript. Column D: Locus, The genomic coordinates of transcript. Column E: Strand, The strand of transcript. Column F: …
Annotation						DE Statistic				FPKM
Track_id	Gene_Name	Trans_Name	Locus	Strand	Trans_Type	log2FC	Fold_Change	p_value	q_value	RM-H2O2_FPKM	RM-Ctrl_FPKM	RM-Ctrl-d72	RM-Ctrl-d73	RM-H2O2-d72	RM-H2O2-d73
ENST00000346798.7_1	APP	APP-201	chr21:27252861-27542972	-	protein_coding	-5.30415	0.0253099	0.0323622	0.722121	0.979086	6.28324	77.3018	76.4667	0.000711	2.88293
ENST00000456820.2_1	IST1	IST1-206	chr16:71950463-71962877	+	protein_coding	-4.82609	0.0352536	0.0011659	0.299938	0.16285	4.98894	31.3358	30.1857	0	0.253273
ENST00000489459.5_1	PPIA	PPIA-208	chr7:44836280-44841229	+	protein_coding	-4.75705	0.0369816	0.00040926	0.238145	3.88424	8.64129	374.608	423.463	13.3769	14.1663
ENST00000513163.5_1	FBXL5	FBXL5-211	chr4:15606629-15646272	-	protein_coding	-4.57812	0.0418649	0.000157184	0.147284	0	4.57812	21.9546	23.856	0	0
ENST00000528048.5_2	SDHD	SDHD-205	chr11:111957597-111966229	+	protein_coding	-4.33168	0.049663	0.000784479	0.278463	0.61034	4.94202	28.4006	31.1395	0.639593	0.421429
ENST00000265113.8_1	SLC1A3	SLC1A3-201	chr5:36606457-36688436	+	protein_coding	-4.2421	0.0528445	0.0239921	0.679798	1.68403	5.92613	85.4357	41.7752	3.34778	1.37475
ENST00000563468.5_2	GSPT1	GSPT1-206	chr16:11966541-11991745	-	protein_coding	-4.20811	0.0541043	0.00861366	0.535232	1.52243	5.73054	47.1132	57.5955	1.2283	2.70356
ENST00000415949.5_1	SEC61G	SEC61G-203	chr7:54819946-54827667	-	protein_coding	-4.13394	0.0569587	0.0168463	0.625484	0	4.13394	11.0461	24.5878	0	0
ENST00000626021.2_1	PTP4A1	PTP4A1-205	chr6:64286393-64291367	+	protein_coding	-4.10173	0.0582448	0.00152489	0.333285	0.77964	4.88137	27.1424	29.8684	0.551659	0.899302
ENST00000610329.4_2	GOLGA2	GOLGA2-213	chr9:131018111-131038217	-	protein_coding	-3.88089	0.0678791	5.61044e-05	0.113401	0	3.88089	14.0319	13.4382	0	0
ENST00000311521.8_1	DBI	DBI-201	chr2:120124646-120130122	+	protein_coding	-3.84589	0.0695458	0.00268098	0.392684	0	3.84589	15.5118	11.5217	0	0
ENST00000593863.5_1	RPS19	RPS19-202	chr19:42364516-42375484	+	protein_coding	-3.84183	0.0697419	0.0408076	0.750553	3.40257	7.2444	189.388	119.761	5.374	16.5445
ENST00000602318.5_1	LAMTOR5	LAMTOR5-206	chr1:110943875-110950330	-	protein_coding	-3.73652	0.0750231	0.0179348	0.634368	0.429766	4.16629	23.1463	12.3507	0.114695	0.627755
ENST00000361503.8_1	CES1	CES1-202	chr16:55836961-55867098	-	protein_coding	-3.72067	0.0758518	0.00682576	0.505253	2.01999	5.74066	51.7256	53.2253	2.27541	4.02215
ENST00000506179.5_3	UGDH	UGDH-205	chr4:39500408-39528177	-	protein_coding	-3.70421	0.0767221	0.000170559	0.149337	0.00699479	3.71121	11.6699	12.5393	0.009744	0
ENST00000617288.4_1	ALDH3B1	ALDH3B1-208	chr11:67777837-67796161	+	protein_coding	-3.5664	0.0844124	0.00122569	0.305906	0.577	4.1434	15.8542	17.5297	0.3874	0.603935
ENST00000610363.4_1	NOMO1	NOMO1-207	chr16:14927675-14990002	+	protein_coding	-3.47557	0.0898979	0.00796724	0.521157	0.304637	3.78021	11.5637	14.0243	0.504012	0.014282
ENST00000359783.8_1	AMZ2	AMZ2-201	chr17:66244192-66253268	+	protein_coding	-3.2311	0.106498	0.00220316	0.381588	0.591114	3.82221	12.7644	13.5359	0.360733	0.667681
ENST00000356116.5_1	ACSL5	ACSL5-203	chr10:114135956-114188137	+	protein_coding	-3.23084	0.106517	0.0170002	0.625522	0.334339	3.56518	7.81675	14.8907	0.227208	0.295311
ENST00000415526.5_1	CIZ1	CIZ1-208	chr9:130928431-130952989	-	protein_coding	-3.22002	0.107319	0.00250343	0.392684	0.148176	3.3682	9.79444	8.87772	0	0.228036
ENST00000323816.8_1	GAS7	GAS7-201	chr17:9813926-10017870	-	protein_coding	-3.18414	0.110021	0.00367576	0.421741	0.0101876	3.19433	9.46769	7.00439	0.004249	0.009932
ENST00000446176.6_1	FNBP1	FNBP1-204	chr9:132649466-132805441	-	protein_coding	-3.17677	0.110585	0.0240639	0.679877	0	3.17677	5.38581	11.8054	0	0
ENST00000329245.8_1	TOP1MT	TOP1MT-201	chr8:144391494-144417066	-	protein_coding	-3.11926	0.115083	0.00188266	0.364322	0.273592	3.39285	10.3453	8.72488	0.145569	0.275551
ENST00000399976.6_1	USP16	USP16-204	chr21:30396950-30426809	+	protein_coding	-3.10605	0.116141	0.000444643	0.240953	0.0366188	3.14267	7.44107	8.24009	0.021433	0.029999
ENST00000322238.12_1	XPNPEP1	XPNPEP1-201	chr10:111624524-111683311	-	protein_coding	-3.08416	0.117917	0.00747129	0.515558	0.215531	3.29969	7.81681	9.99761	0	0.348225
ENST00000330188.13_3	TPM3	TPM3-206	chr1:154128840-154155681	-	protein_coding	-2.98377	0.126414	0.0310798	0.712534	0.535137	3.51891	9.98444	10.9623	1.09983	0
ENST00000565497.5_1	CORO1A	CORO1A-208	chr16:30194940-30200355	+	protein_coding	-2.95196	0.129232	0.00962958	0.556342	0	2.95196	5.3211	8.47255	0	0
ENST00000409136.5_1	SSFA2	SSFA2-203	chr2:182775232-182795465	+	protein_coding	-2.9386	0.130434	0.0449727	0.757487	0	2.9386	3.90228	10.99	0	0
ENST00000341756.10_1	MPC1	MPC1-201	chr6:166778407-166796501	-	protein_coding	-2.91003	0.133043	0.0017964	0.355355	0.608814	3.51885	9.56122	11.4407	0.487428	0.563532
ENST00000265586.10_1	ABCC5	ABCC5-201	chr3:183637726-183735727	-	protein_coding	-2.906	0.133415	0.0371537	0.74373	0	2.906	10.176	4.02693	0	0
ENST00000416425.5_1	LRRFIP2	LRRFIP2-204	chr3:37116515-37218023	-	protein_coding	-2.83681	0.13997	0.00529397	0.47232	0.0805298	2.91734	5.618	7.62353	0	0.118108
ENST00000529986.5_1	CTNND1	CTNND1-223	chr11:57529269-57586650	+	protein_coding	-2.8344	0.140204	7.76641e-05	0.113401	0.553505	3.38791	9.56817	9.36867	0.446581	0.489019
ENST00000433418.5_1	ACSL5	ACSL5-205	chr10:114135956-114188137	+	protein_coding	-2.8108	0.142517	0.00218399	0.381588	0.600045	3.41084	9.04213	10.2643	0.62705	0.41209
ENST00000596758.5_1	TRIP10	TRIP10-208	chr19:6739773-6751475	+	protein_coding	-2.68979	0.154986	0.00150162	0.330047	0.136403	2.8262	6.20215	5.98358	0.024166	0.179648
ENST00000528302.5_2	SF3B2	SF3B2-206	chr11:65819802-65836779	+	protein_coding	-2.68292	0.155725	0.0267592	0.694351	0.29311	2.97603	8.95026	5.22181	0.501309	0
ENST00000358794.9_1	STIP1	STIP1-203	chr11:63952744-63972015	+	protein_coding	-2.67612	0.156461	0.000112067	0.127351	1.24361	3.91973	13.8398	14.4343	1.36751	1.3683
ENST00000622567.4_2	FAM107B	FAM107B-229	chr10:14560558-14614188	-	protein_coding	-2.63688	0.160775	0.0415662	0.750553	0.193121	2.83	3.95755	9.19919	0	0.306985
ENST00000357089.8_1	UBXN11	UBXN11-202	chr1:26608775-26633123	-	protein_coding	-2.62074	0.162585	0.00593851	0.490268	0.0804912	2.70123	6.42721	4.69477	0.107395	0.00962
ENST00000461166.5_2	TIPARP	TIPARP-202	chr3:156392634-156424539	+	protein_coding	-2.57059	0.168335	0.0131301	0.585213	0.290444	2.86104	5.94829	6.59694	0.495769	0
ENST00000319466.8_1	MCFD2	MCFD2-201	chr2:47129013-47143007	-	protein_coding	-2.56546	0.168934	0.000410211	0.238145	1.42462	3.99008	14.5203	15.2693	1.61227	1.75859
ENST00000621148.4_1	EIF6	EIF6-209	chr20:33866710-33872520	-	protein_coding	-2.56401	0.169105	0.000109414	0.127039	0.105906	2.66991	5.47309	5.25657	0.084274	0.068127
ENST00000327299.7_1	AK4	AK4-201	chr1:65613886-65697819	+	protein_coding	-2.55869	0.169729	0.0322605	0.722121	0.662783	3.22148	6.91467	9.99233	1.09928	0.19389
ENST00000392533.7_1	TAOK3	TAOK3-201	chr12:118587606-118810750	-	protein_coding	-2.55043	0.170704	0.0490658	0.766035	1.79924	4.34967	12.9602	28.7763	2.001	3.0363
ENST00000436547.6_1	TIAL1	TIAL1-205	chr10:121334949-121356022	-	protein_coding	-2.52941	0.173209	0.00282223	0.397338	2.12419	4.65361	22.2813	26.2108	3.58905	3.14161
ENST00000634990.1_1	FASN	FASN-206	chr17:80036216-80056063	-	protein_coding	-2.52315	0.173963	0.00627652	0.495786	0	2.52315	4.00131	5.60698	0	0
ENST00000433215.6_1	SPG21	SPG21-203	chr15:65255368-65281812	-	protein_coding	-2.51338	0.175145	0.00976091	0.558209	2.31605	4.82943	32.6349	23.0333	3.77168	4.1967
ENST00000443297.5_1	ACTR3	ACTR3-203	chr2:114647640-114688946	+	protein_coding	-2.48679	0.178403	0.000777905	0.278463	2.20931	4.6961	26.0076	23.88	3.50986	3.74216
ENST00000233892.8_1	MOB4	MOB4-201	chr2:198380295-198418423	+	protein_coding	-2.4832	0.178847	0.00363659	0.420411	7.35755e-05	2.48328	5.20501	4.03894	6.2e-05	4e-05
ENST00000504627.1_1	SQSTM1	SQSTM1-209	chr5:179247905-179251057	+	protein_coding	-2.47702	0.179615	0.000659206	0.270832	0	2.47702	4.32724	4.8185	0	0
ENST00000360981.8_1	DBNDD2	DBNDD2-202	chr20:44035259-44039250	+	protein_coding	-2.47066	0.180409	0.00131462	0.312062	2.00926	4.47992	21.9077	20.737	2.80519	3.25911
ENST00000359530.6_4	ATP6V1H	ATP6V1H-202	chr8:54628233-54755822	-	protein_coding	-2.45914	0.181855	0.0341451	0.733827	1.01187	3.47101	7.97738	12.6964	1.5758	0.578687
ENST00000252725.9_1	ARPC1B	ARPC1B-201	chr7:98972298-98992424	+	protein_coding	-2.44452	0.183708	0.00106635	0.293278	5.22471	7.66923	207.351	197.857	38.3196	34.5617
ENST00000432992.6_1	GAS7	GAS7-203	chr17:9817167-10101868	-	protein_coding	-2.39552	0.190054	6.99184e-05	0.113401	1.37826	3.77378	12.6618	12.6941	1.63576	1.56383
ENST00000437570.6_1	RUFY1	RUFY1-204	chr5:178986693-179037012	+	protein_coding	-2.37758	0.192432	0.0051876	0.468815	1.56898	3.94655	13.0846	15.8779	2.20624	1.74551
ENST00000264668.6_1	MTRR	MTRR-201	chr5:7869217-7901237	+	protein_coding	-2.35934	0.19488	0.01791	0.634368	0.314143	2.67349	5.65644	5.11444	0	0.545728
ENST00000545127.1_1	COA4	COA4-206	chr11:73583714-73587719	-	protein_coding	-2.35544	0.195408	0.0187203	0.638594	0.649914	3.00535	6.60769	7.47518	0.259147	0.955288
ENST00000285398.6_1	ERCC3	ERCC3-201	chr2:128014866-128051752	-	protein_coding	-2.34873	0.196319	0.00883623	0.540219	1.28197	3.6307	10.9225	11.8686	1.09455	1.82313
ENST00000376561.7_1	CTTN	CTTN-203	chr11:70244647-70282685	+	protein_coding	-2.33617	0.198036	0.0046902	0.464757	0.261075	2.59724	4.41568	5.76148	0.188328	0.208499
ENST00000549260.5_1	CHST11	CHST11-205	chr12:104850749-105155792	+	protein_coding	-2.2668	0.20779	0.00110628	0.295396	2.78039	5.0472	33.2791	30.8922	5.61513	6.13549
ENST00000585591.5_1	SYNGR2	SYNGR2-202	chr17:76164675-76169416	+	protein_coding	-2.20983	0.21616	0.036605	0.740113	1.96075	4.17058	18.0786	15.9977	1.89583	4.23255
ENST00000542267.5_1	FBXL17	FBXL17-205	chr5:107194746-107717799	-	protein_coding	-2.20732	0.216536	0.00106962	0.293278	0.103796	2.31112	4.01116	3.91464	0.128706	0.023083
ENST00000542587.5_3	LPAR2	LPAR2-202	chr19:19734478-19739739	-	protein_coding	-2.17086	0.222079	0.00982733	0.558714	0.622831	2.79369	6.16246	5.71284	0.783278	0.329727
ENST00000371740.9_1	SLC29A1	SLC29A1-205	chr6:44191302-44201878	+	protein_coding	-2.16313	0.223271	0.0298105	0.703882	0.381537	2.54467	4.91749	4.75317	0.697102	0
ENST00000347630.6_1	SPOP	SPOP-201	chr17:47676248-47755525	-	protein_coding	-2.15788	0.224086	0.0196818	0.647209	0.770054	2.92793	5.69991	7.64413	1.02275	0.437726
ENST00000524567.1_1	TMEM45B	TMEM45B-202	chr11:129720227-129729110	+	protein_coding	-2.13881	0.227066	0.000844099	0.280021	0	2.13881	3.59796	3.21822	0	0
ENST00000547859.2_1	PCBP2	PCBP2-210	chr12:53854920-53874591	+	protein_coding	-2.13112	0.228281	0.0181636	0.635153	2.62857	4.75968	29.1343	23.353	4.20972	6.34074
ENST00000377793.8_2	NAA40	NAA40-202	chr11:63706468-63724800	+	protein_coding	-2.11029	0.231601	0.00871827	0.537693	0.438107	2.54839	4.84025	4.85942	0.180813	0.554481
ENST00000389794.7_1	LYST	LYST-202	chr1:235824350-236030224	-	protein_coding	-2.0747	0.237386	0.0138923	0.594686	0.275906	2.3506	3.37842	4.94136	0.120182	0.308649
ENST00000394026.8_1	COQ6	COQ6-202	chr14:74416629-74429811	+	protein_coding	-2.06644	0.238748	0.0148014	0.604143	0.1262	2.19264	4.32708	2.92295	0.191187	0
ENST00000376255.4_1	TCF19	TCF19-201	chr6:31126324-31131992	+	protein_coding	-2.063	0.239318	0.0352186	0.738102	0	2.063	2.17171	4.50498	0	0
ENST00000346436.10_1	CLCN6	CLCN6-202	chr1:11866268-11903201	+	protein_coding	-2.04592	0.242168	0.00662371	0.500385	0.672563	2.71849	6.12619	5.07903	0.464757	0.734434
ENST00000303694.5_1	CHST11	CHST11-201	chr12:104850751-105155792	+	protein_coding	-2.04126	0.242952	0.00301942	0.406214	2.55297	4.59423	22.7672	23.5484	5.33323	4.43769
ENST00000513702.5_1	TMEM33	TMEM33-208	chr4:41937146-41956412	+	protein_coding	-2.03358	0.244248	0.000691906	0.275781	2.23759	4.27117	18.0563	18.5642	3.5553	3.88254
ENST00000464789.2_1	SUPT7L	SUPT7L-205	chr2:27875937-27886506	-	protein_coding	-2.03041	0.244785	0.0051488	0.468626	0	2.03041	2.69137	3.52109	0	0
ENST00000618084.1_1	LARS	LARS-216	chr5:145543878-145562188	-	protein_coding	-1.97927	0.253619	0.0163446	0.620505	0.00851554	1.98778	2.32126	3.73654	0.011875	0
ENST00000440756.4_1	PSD3	PSD3-204	chr8:18384813-18871196	-	protein_coding	-1.94792	0.25919	0.0145474	0.601538	0.000646759	1.94856	2.27393	3.55076	0.000897	0
ENST00000265849.11_1	PMS2	PMS2-201	chr7:6012870-6048756	-	protein_coding	-1.9375	0.261068	0.0100129	0.55999	0.287199	2.2247	4.17906	3.21843	0.333027	0.117049
ENST00000378487.2_1	CLLU1OS	CLLU1OS-201	chr12:92813870-92821924	-	protein_coding	-1.92962	0.262498	0.0345878	0.736466	0.776221	2.70584	4.07153	7.39345	0.786534	0.6418
ENST00000547540.5_1	OSBPL8	OSBPL8-205	chr12:76763493-76953528	-	protein_coding	-1.92783	0.262823	0.0102854	0.562852	0	1.92783	2.31911	3.36165	0	0
ENST00000479665.5_2	AZI2	AZI2-212	chr3:28362538-28390618	-	protein_coding	-1.92577	0.2632	0.00491679	0.465764	0.771438	2.69721	5.75122	5.23013	0.858273	0.567987
ENST00000526044.5_1	USP48	USP48-211	chr1:22050391-22059329	-	protein_coding	-1.91442	0.265278	0.016885	0.625484	0.206971	2.1214	2.93863	3.80687	0.332322	0
ENST00000401419.7_1	MPST	MPST-203	chr22:37415676-37425842	+	protein_coding	-1.90842	0.266384	0.0121612	0.57494	0.276803	2.18522	4.10237	3.05381	0.105141	0.328111
ENST00000605895.5_3	RER1	RER1-209	chr1:2323272-2336883	+	protein_coding	-1.89505	0.268865	0.00349172	0.414095	1.6607	3.55574	11.6721	9.91243	2.23089	2.09397
ENST00000443503.6_2	CTDSPL	CTDSPL-206	chr3:37903451-38025960	+	protein_coding	-1.89215	0.269404	0.00316847	0.41376	0.69062	2.58277	4.58976	5.42084	0.572648	0.656391
ENST00000635758.2_1	ATG5	ATG5-208	chr6:106632351-106773613	-	protein_coding	-1.8742	0.272779	0.0205867	0.658012	0.503304	2.3775	5.24343	3.32488	0.353269	0.484688
ENST00000301264.7_1	DAPK3	DAPK3-201	chr19:3958452-3969826	-	protein_coding	-1.87201	0.273192	0.00819875	0.527198	0.838101	2.71011	5.79085	5.30558	0.597867	1.00008
ENST00000393640.8_1	ST3GAL2	ST3GAL2-202	chr16:70409881-70434541	-	protein_coding	-1.83688	0.279926	0.032136	0.722117	1.30374	3.14062	8.13646	7.51261	2.11091	0.959026
ENST00000296555.9_1	FBXW7	FBXW7-203	chr4:153242411-153303667	-	protein_coding	-1.821	0.283025	0.0477982	0.761848	0.412673	2.23367	3.76344	3.64391	0.77196	0
ENST00000406385.1_1	PPIL2	PPIL2-203	chr22:22020329-22052565	+	protein_coding	-1.8153	0.284145	0.00116869	0.299938	0	1.8153	2.37102	2.67415	0	0
ENST00000515320.5_1	HSD17B4	HSD17B4-222	chr5:118788192-118877947	+	protein_coding	-1.80898	0.285393	0.0345266	0.736449	3.78152	5.5905	47.6491	46.7246	16.4648	9.82777
ENST00000437293.5_3	YWHAZ	YWHAZ-210	chr8:101960842-101965111	-	protein_coding	-1.80417	0.286346	0.043865	0.753759	0.388567	2.19274	3.4402	3.70714	0.713723	0
ENST00000359671.5_1	FN1	FN1-206	chr2:216225181-216300791	-	protein_coding	-1.79473	0.288226	0.0449674	0.757487	0.100912	1.89564	1.8325	3.88787	0.086233	0.058844
ENST00000340957.9_1	FAM131A	FAM131A-202	chr3:184053725-184064061	+	protein_coding	-1.7892	0.289332	0.0366928	0.740932	1.28486	3.07406	8.82053	6.22164	1.94627	1.01507
ENST00000372972.6_1	CSTF2	CSTF2-201	chrX:100075390-100095907	+	protein_coding	-1.78345	0.290488	0.00278949	0.397338	1.26111	3.04456	6.73293	7.80367	1.37594	1.41784
ENST00000620360.4_1	SIDT2	SIDT2-219	chr11:117049648-117068157	+	protein_coding	-1.78248	0.290683	0.0120543	0.57494	0	1.78248	2.94486	2.00005	0	0
ENST00000399932.7_1	FAM234A	FAM234A-203	chr16:284545-316124	+	protein_coding	-1.78124	0.290934	0.0403135	0.750553	1.51166	3.29289	11.2258	6.8567	2.24218	1.50768
ENST00000548163.1_1	FAM109A	FAM109A-204	chr12:111799019-111801516	-	protein_coding	-1.77859	0.291468	0.0452887	0.759076	0.327034	2.10562	2.47025	4.33766	0.480529	0.062863
ENST00000239007.11_3	MXI1	MXI1-201	chr10:111985751-112046264	+	protein_coding	-1.77645	0.291901	0.0135853	0.591836	2.10407	3.88052	15.2371	12.3597	2.86178	3.78618
ENST00000503235.1_1	TNIP2	TNIP2-203	chr4:2743425-2758069	-	protein_coding	-1.77285	0.292631	0.0366903	0.740932	1.33611	3.10895	5.89799	9.79077	1.30165	1.76934
ENST00000440945.5_2	GIGYF2	GIGYF2-220	chr2:233562062-233684692	+	protein_coding	-1.76776	0.293665	0.047333	0.761282	0.981279	2.74904	4.3011	7.52547	0.713805	1.27419
ENST00000432489.5_1	ENOX2	ENOX2-205	chrX:129790555-130037178	-	protein_coding	-1.76769	0.293678	0.00813885	0.527198	0.173659	1.94135	2.79621	2.88561	0.259833	0.009811
ENST00000435794.5_1	ANKHD1	ANKHD1-212	chr5:139905618-139919441	+	protein_coding	-1.75362	0.296556	0.00187584	0.364322	0.0549221	1.80854	2.33147	2.68313	0.02213	0.055748
ENST00000392153.7_2	HKR1	HKR1-202	chr19:37825568-37855353	+	protein_coding	-1.74689	0.297943	0.00875843	0.538306	0.101996	1.84889	2.29377	2.93957	0.151881	0
ENST00000245105.7_1	SH3TC1	SH3TC1-201	chr4:8201094-8242830	+	protein_coding	-1.74525	0.298283	0.0112422	0.570394	0.637645	2.38289	4.90827	3.6045	0.502959	0.610472
ENST00000541286.5_1	SFSWAP	SFSWAP-210	chr12:132195682-132284147	+	protein_coding	-1.74134	0.299092	0.024263	0.682405	0.305996	2.04734	2.77114	3.5305	0.044965	0.462602
ENST00000503427.5_1	HMGXB3	HMGXB3-202	chr5:149379884-149432386	+	protein_coding	-1.71239	0.305155	0.0309713	0.712534	1.94075	3.65314	10.3807	12.9072	3.63745	2.17811
ENST00000342704.10_2	CBFA2T2	CBFA2T2-201	chr20:32077893-32233347	+	protein_coding	-1.68927	0.310083	0.00904257	0.54107	0.273214	1.96249	2.69075	3.11546	0.332914	0.095694
ENST00000535830.5_3	ATG16L2	ATG16L2-206	chr11:72533367-72538317	+	protein_coding	-1.6731	0.313579	0.00895273	0.540911	0.599604	2.2727	4.32806	3.38261	0.439065	0.595575
ENST00000262776.7_1	LGALS3BP	LGALS3BP-201	chr17:76967320-76976191	-	protein_coding	-1.67192	0.313835	0.00294725	0.404634	1.63177	3.30369	9.37511	8.39783	1.98009	2.2225
ENST00000543119.6_1	CDK17	CDK17-203	chr12:96674202-96794258	-	protein_coding	-1.65797	0.316885	0.00457485	0.464294	1.59295	3.25091	7.83141	9.26159	2.08145	1.95321
ENST00000505766.5_1	IQGAP2	IQGAP2-209	chr5:75843234-75993963	+	protein_coding	-1.63542	0.321877	0.0231105	0.674867	0.240761	1.87618	2.87447	2.47824	0.396216	0
ENST00000393580.2_1	RELT	RELT-202	chr11:73087713-73107685	+	protein_coding	-1.6228	0.324705	0.020583	0.658012	0.191784	1.81458	2.89586	2.17602	0.298409	0.00474
ENST00000523348.1_1	SORBS3	SORBS3-216	chr8:22424551-22429334	+	protein_coding	-1.61375	0.326748	0.00016811	0.149337	0.383786	1.99754	3.01789	2.96861	0.287745	0.322002
ENST00000612753.4_1	PPP6R2	PPP6R2-209	chr22:50781746-50883519	+	protein_coding	-1.60919	0.327783	0.0139469	0.594686	0.111301	1.72049	1.89605	2.74999	0.115402	0.046113
ENST00000399953.7_2	NPRL3	NPRL3-201	chr16:135800-188511	-	protein_coding	-1.60759	0.328145	0.00146797	0.330047	0.437016	2.04461	3.30567	2.95309	0.3519	0.355705
ENST00000309534.10_1	CGGBP1	CGGBP1-201	chr3:88101094-88108198	-	protein_coding	-1.57962	0.33457	0.0212982	0.662301	2.22816	3.80778	14.1775	11.9215	3.06894	4.39518
ENST00000424880.2_1	SEC61A1	SEC61A1-202	chr3:127771602-127790520	+	protein_coding	-1.57293	0.336126	0.00550531	0.476926	0	1.57293	1.74296	2.22683	0	0
ENST00000456393.6_1	NFYC	NFYC-215	chr1:41157415-41237273	+	protein_coding	-1.57136	0.336491	0.0207518	0.658264	0.870028	2.44139	5.2021	3.75688	0.673101	0.996581
ENST00000317378.5_1	TRAPPC5	TRAPPC5-201	chr19:7745761-7747742	+	protein_coding	-1.57017	0.336769	0.0492607	0.766678	1.05602	2.62619	6.71477	3.94084	1.33358	0.852526
ENST00000354650.7_1	FYN	FYN-202	chr6:111981535-112194655	-	protein_coding	-1.56407	0.338195	0.00141903	0.323891	0.394811	1.95888	2.81813	2.95835	0.363906	0.267406
ENST00000557471.5_1	PAPOLA	PAPOLA-225	chr14:96968778-96998585	+	protein_coding	-1.54557	0.34256	0.00502882	0.468005	1.65361	3.19919	7.59105	8.81875	2.26418	2.0325
ENST00000569481.1_1	TMEM219	TMEM219-206	chr16:29974737-29984368	+	protein_coding	-1.5275	0.346878	0.0195517	0.647014	0	1.5275	1.48065	2.35027	0	0
ENST00000426877.2_1	TRAPPC5	TRAPPC5-202	chr19:7745765-7747744	+	protein_coding	-1.52563	0.347327	0.0330374	0.728035	1.23899	2.76462	6.01361	5.58455	0.942963	1.86735
ENST00000511608.5_3	KLKB1	KLKB1-206	chr4:187130133-187179623	+	protein_coding	-1.52016	0.348648	0.00830108	0.527198	0	1.52016	2.15913	1.6041	0	0
ENST00000378142.8_2	GPR34	GPR34-202	chrX:41548226-41556530	+	protein_coding	-1.51395	0.350152	0.026972	0.694351	0.793653	2.3076	3.71978	4.1927	0.463455	1.05328
ENST00000614327.1_1	HSP90B1	HSP90B1-210	chr12:104324216-104341679	+	protein_coding	-1.51366	0.350222	6.1857e-05	0.113401	0	1.51366	1.83187	1.879	0	0
ENST00000594682.6_1	ZNF83	ZNF83-205	chr19:53115631-53193741	-	protein_coding	-1.51019	0.351064	0.0453741	0.759076	1.25463	2.76483	4.71961	7.07655	1.78185	1.04659
ENST00000441639.5_1	EPB41L1	EPB41L1-212	chr20:34680632-34820721	+	protein_coding	-1.50972	0.35118	0.0418843	0.750553	2.41999	3.9297	12.4373	16.2824	5.41925	3.46162
ENST00000609374.5_2	GOLGA2	GOLGA2-212	chr9:131019346-131038219	-	protein_coding	-1.50933	0.351275	0.0399002	0.750553	3.60673e-06	1.50933	2.5313	1.29495	2e-06	3e-06
ENST00000411977.6_1	ZNF331	ZNF331-202	chr19:54041333-54081640	+	protein_coding	-1.50734	0.351758	0.031365	0.714983	0.498466	2.00581	3.30181	2.74944	0.183978	0.685632
ENST00000417128.5_1	SLMAP	SLMAP-205	chr3:57875768-57914853	+	protein_coding	-1.50056	0.353416	0.0221329	0.668997	1.36992	2.87048	7.01404	5.67343	1.27402	1.9375
ENST00000450617.5_3	GOLGA2	GOLGA2-202	chr9:131023451-131038274	-	protein_coding	-1.49489	0.354809	0.0382241	0.746937	1.2124	2.70729	6.58151	4.62594	1.68107	1.00277
ENST00000440538.6_1	PUM1	PUM1-207	chr1:31405691-31538531	-	protein_coding	-1.49426	0.354964	0.0121916	0.57494	0.836828	2.33108	3.60011	4.50408	0.920667	0.660996
ENST00000356853.9_1	NHEJ1	NHEJ1-201	chr2:219940043-220025575	-	protein_coding	-1.47252	0.360352	0.00335653	0.413944	0.804519	2.27704	4.11792	3.59009	0.788102	0.70599
ENST00000338356.7_1	CPM	CPM-201	chr12:69244960-69326664	-	protein_coding	-1.45758	0.364102	0.0149506	0.605536	2.77358	4.23117	19.5947	16.1262	5.2852	6.4395
ENST00000428826.6_1	EZH1	EZH1-202	chr17:40852293-40897048	-	protein_coding	-1.45708	0.364229	0.00529787	0.47232	1.30658	2.76367	5.30888	6.31038	1.46243	1.48472
ENST00000640600.1_1	SLC35A3	SLC35A3-221	chr1:100435589-100492407	+	protein_coding	-1.45498	0.36476	0.000104698	0.125134	0	1.45498	1.71338	1.76997	0	0
ENST00000290902.9_1	SPON2	SPON2-201	chr4:1160720-1166661	-	protein_coding	-1.44493	0.367311	0.0416222	0.750553	1.89284	3.33777	7.56681	10.9321	3.23189	2.25888
ENST00000367229.5_1	CHIT1	CHIT1-202	chr1:203185207-203198799	-	protein_coding	-1.44072	0.368382	0.0454495	0.759126	4.85273	6.29345	90.8345	65.9928	32.7083	23.7682
ENST00000250930.7_1	TMEM8A	TMEM8A-201	chr16:421864-431978	-	protein_coding	-1.42224	0.373131	0.000262181	0.183168	0	1.42224	1.72315	1.63757	0	0
ENST00000535943.1_1	INTS4	INTS4-211	chr11:77589768-77622200	-	protein_coding	-1.42008	0.373691	0.0278696	0.696913	1.54815	2.96823	7.6917	6.04611	2.33375	1.56536
ENST00000458138.1_1	C21orf59	C21orf59-207	chr21:33975535-33984865	-	protein_coding	-1.41993	0.373731	0.00337405	0.413944	0	1.41993	1.83356	1.52667	0	0
ENST00000552212.5_1	PRKAG1	PRKAG1-217	chr12:49396397-49412531	-	protein_coding	-1.41784	0.374273	0.0146036	0.601538	0.314138	1.73197	2.04936	2.61863	0.352534	0.14283
ENST00000354371.6_1	COPS8	COPS8-201	chr2:237993955-238009109	+	protein_coding	-1.41572	0.374823	0.0174521	0.629976	1.69183	3.10755	8.53065	6.79489	2.51575	1.9687
ENST00000556143.5_1	ZFYVE1	ZFYVE1-208	chr14:73436160-73493920	-	protein_coding	-1.4156	0.374854	0.00388307	0.43028	1.49476	2.91036	6.65931	6.37944	1.65823	1.98775
ENST00000414031.5_1	EIF4G1	EIF4G1-209	chr3:184032290-184053141	+	protein_coding	-1.40833	0.376748	0.0283023	0.697999	0.101415	1.50974	2.3671	1.40824	0.082283	0.06345
ENST00000550413.1_1	AMIGO2	AMIGO2-203	chr12:47470281-47473425	-	protein_coding	-1.4002	0.378877	0.0245112	0.683774	0.274258	1.67446	2.03203	2.3604	0.045064	0.399512
ENST00000586043.5_1	CYTH1	CYTH1-204	chr17:76696413-76724047	-	protein_coding	-1.3932	0.38072	0.0196913	0.647209	0.329695	1.72289	1.91917	2.73272	0.181505	0.336782
ENST00000542263.5_1	C16orf62	C16orf62-215	chr16:19566738-19712009	+	protein_coding	-1.39241	0.380928	0.0405043	0.750553	1.50381	2.89622	8.09023	5.09712	1.88339	1.78922
ENST00000392369.6_2	RAN	RAN-202	chr12:131356615-131360826	+	protein_coding	-1.3827	0.3835	0.00956636	0.556342	1.38233	2.76503	5.79219	5.80303	1.37201	1.86501
ENST00000338154.10_1	PHF8	PHF8-202	chrX:53963109-54070607	-	protein_coding	-1.36647	0.38784	0.040615	0.750553	0.410715	1.77718	3.02871	1.91611	0.187834	0.487714
ENST00000295408.8_1	MERTK	MERTK-201	chr2:112656056-112787138	+	protein_coding	-1.36374	0.388575	0.0180643	0.634943	0.619078	1.98281	2.78258	3.13033	0.360773	0.73355
ENST00000455146.7_1	COG6	COG6-204	chr13:40229814-40326769	+	protein_coding	-1.36041	0.389472	0.00722185	0.511624	1.58902	2.94943	6.13152	7.36663	2.04069	1.97655
ENST00000617381.4_1	DDX6	DDX6-207	chr11:118620596-118661856	-	protein_coding	-1.36003	0.389574	0.0175919	0.630591	0	1.36003	1.26141	1.91367	0	0
ENST00000373292.8_2	HDLBP	HDLBP-202	chr2:242168639-242202207	-	protein_coding	-1.34052	0.394878	0.0046306	0.464294	2.57392	3.91445	15.0115	13.2004	5.07809	4.83296
ENST00000310046.8_1	RBM4B	RBM4B-201	chr11:66432469-66445392	-	protein_coding	-1.33851	0.395428	0.0237845	0.677871	0.883589	2.2221	4.06366	3.29906	0.635457	1.0813
ENST00000309099.6_1	MRGPRF	MRGPRF-201	chr11:68771866-68780877	-	protein_coding	-1.3369	0.39587	0.00401792	0.437061	1.73271	3.06961	6.99668	7.8141	2.43574	2.21494
ENST00000413695.1_1	TBCCD1	TBCCD1-202	chr3:186274379-186288332	-	protein_coding	-1.3129	0.402511	0.0125838	0.577534	0.0340423	1.34694	1.30091	1.81216	0.048324	0
ENST00000260643.6_1	PREB	PREB-201	chr2:27353624-27357543	-	protein_coding	-1.31089	0.403072	0.038374	0.746937	1.39719	2.70808	5.51101	5.55808	1.19279	2.16368
ENST00000549116.5_1	COPZ1	COPZ1-207	chr12:54718928-54744663	+	protein_coding	-1.29745	0.406845	0.030535	0.710002	3.28972	4.58717	25.4683	20.8285	10.1235	7.59743
ENST00000346329.7_1	CTTN	CTTN-202	chr11:70244510-70282690	+	protein_coding	-1.28411	0.410624	0.018171	0.635153	1.32046	2.60457	5.42159	4.76055	1.23989	1.78464
ENST00000521397.1	RASA4	RASA4-016	chr7:102232798-102236184	-	protein_coding	-1.27795	0.412382	0.0470881	0.761282	0.255606	1.53355	1.64229	2.17183	0.425247	0
ENST00000612117.4_1	C12orf75	C12orf75-208	chr12:105724414-105765295	+	protein_coding	-1.27763	0.412473	0.0300761	0.706402	0.127993	1.40562	2.01625	1.32703	0	0.194152
ENST00000478253.5_1	ABHD6	ABHD6-205	chr3:58223233-58280459	+	protein_coding	-1.27668	0.412744	0.0154099	0.612162	2.42129	3.69797	11.7632	12.1959	4.97862	3.79908
ENST00000264160.8_1	R3HDM1	R3HDM1-201	chr2:136289083-136482840	+	protein_coding	-1.27288	0.413833	0.0411958	0.750553	0.769099	2.04198	3.15631	3.08024	1.04972	0.416929
ENST00000537440.5_1	TRIT1	TRIT1-214	chr1:40306694-40349176	-	protein_coding	-1.26234	0.416867	0.00340874	0.414095	0.0257668	1.28811	1.56216	1.32762	0	0.036366
ENST00000389279.7_1	CCAR2	CCAR2-202	chr8:22462551-22477984	+	protein_coding	-1.25546	0.41886	0.00412537	0.441591	2.51508	3.77054	12.5176	12.7782	4.40905	5.041
ENST00000424127.2_1	GAB3	GAB3-203	chrX:153906243-153979352	-	protein_coding	-1.25262	0.419687	0.0242244	0.682275	0.585305	1.83792	2.11608	3.10137	0.513524	0.487302
ENST00000530094.5_1	CTNND1	CTNND1-225	chr11:57529269-57586650	+	protein_coding	-1.24875	0.420812	0.0176855	0.632133	0.612549	1.8613	3.08106	2.23476	0.513213	0.544868
ENST00000523965.5_2	SORBS3	SORBS3-221	chr8:22423191-22433008	+	protein_coding	-1.24552	0.421756	0.0201323	0.652799	2.66165	3.90717	15.9689	12.2648	5.21736	5.43976
ENST00000398519.9_1	CSNK1D	CSNK1D-204	chr17:80197603-80231304	-	protein_coding	-1.23424	0.425065	0.0207253	0.658264	0	1.23424	1.07591	1.66613	0	0
ENST00000318789.8_1	FOXP1	FOXP1-202	chr3:71003844-71633140	-	protein_coding	-1.22899	0.426616	0.00194475	0.368014	0	1.22899	1.4339	1.25748	0	0
ENST00000290418.4_1	CCDC142	CCDC142-201	chr2:74701229-74710123	-	protein_coding	-1.22042	0.429158	0.000478801	0.253196	0	1.22042	1.28739	1.37369	0	0
ENST00000311129.9_1	PPP2R1B	PPP2R1B-201	chr11:111597632-111637106	-	protein_coding	-1.21493	0.430794	0.0219157	0.665611	0.0728356	1.28777	1.77144	1.15083	0.050708	0.052857
ENST00000429576.6_1	MCTP1	MCTP1-202	chr5:94042284-94417349	-	protein_coding	-1.20405	0.434054	0.0419461	0.750553	1.93299	3.13704	7.63638	7.96098	2.20362	3.55129
ENST00000328834.9_1	CNOT10	CNOT10-201	chr3:32726637-32815367	+	protein_coding	-1.20326	0.434291	0.0296135	0.70369	1.36521	2.56847	4.81334	5.0527	1.22749	1.97935
ENST00000360258.8_1	RIOX2	RIOX2-202	chr3:97663404-97690931	-	protein_coding	-1.18964	0.438411	0.0385728	0.747021	0.373197	1.56284	1.50944	2.47814	0.340632	0.251346
ENST00000620962.1_1	ITM2C	ITM2C-210	chr2:231742933-231743433	+	protein_coding	-1.18439	0.440011	0.0251416	0.687598	0.0978745	1.28226	1.13285	1.77356	0.050173	0.0906
ENST00000421244.6_1	DGKZ	DGKZ-203	chr11:46369138-46401497	+	protein_coding	-1.18179	0.440805	0.0207026	0.658264	0.428085	1.60987	1.7602	2.3752	0.260823	0.43575
ENST00000247977.8_1	FBXL12	FBXL12-201	chr19:9920943-9929731	-	protein_coding	-1.17833	0.441862	0.00261608	0.392684	0.633689	1.81202	2.4784	2.54459	0.489525	0.616111
ENST00000598188.5_3	BABAM1	BABAM1-208	chr19:17378159-17390146	+	protein_coding	-1.17715	0.442224	0.00777573	0.520473	1.86159	3.03874	7.33081	7.10616	2.38476	2.90175
ENST00000361545.9_1	CLIP2	CLIP2-202	chr7:73703805-73820260	+	protein_coding	-1.17221	0.44374	0.049566	0.76698	1.07169	2.2439	2.95254	4.67659	1.21114	0.998048
ENST00000533186.5_3	RPS2	RPS2-214	chr16:2012062-2014357	-	protein_coding	-1.16936	0.444618	0.0250098	0.687365	5.29574	6.4651	89.0607	85.665	43.6991	33.5187
ENST00000256442.9_1	CCNB1	CCNB1-201	chr5:68462837-68474072	+	protein_coding	-1.16547	0.44582	0.0490816	0.766058	1.26652	2.43198	3.50064	5.47031	1.50431	1.31117
ENST00000374274.7_3	SNX12	SNX12-202	chrX:70279096-70288273	-	protein_coding	-1.16173	0.446976	0.0340672	0.733827	0.208939	1.37067	1.72889	1.45042	0.002083	0.333185
ENST00000520682.5_1	LEPROTL1	LEPROTL1-206	chr8:29952936-29989699	+	protein_coding	-1.16029	0.447424	0.0160197	0.617323	0.0480398	1.20832	1.09602	1.54735	0.068865	0
ENST00000524771.5_3	PRMT1	PRMT1-203	chr19:50180551-50188219	+	protein_coding	-1.15983	0.447566	0.0123721	0.576106	0	1.15983	1.04147	1.44536	0	0
ENST00000625927.2_1	ACAA1	ACAA1-219	chr3:38164202-38178733	-	protein_coding	-1.15175	0.450079	0.00154131	0.333285	0.911573	2.06332	3.06434	3.29788	0.854405	0.908169
ENST00000400075.3_1	GABPA	GABPA-202	chr21:27107695-27144771	+	protein_coding	-1.15132	0.450212	0.000352456	0.216376	1.72134	2.87266	6.43272	6.21714	2.30676	2.2881
ENST00000390006.8_1	NARF	NARF-204	chr17:80416061-80446131	+	protein_coding	-1.14886	0.450982	0.00248788	0.392684	0.658405	1.80726	2.5867	2.41496	0.529652	0.628572
ENST00000326656.12_1	PTPMT1	PTPMT1-201	chr11:47587151-47593671	+	protein_coding	-1.14611	0.451841	0.0226936	0.671772	1.51537	2.66149	4.71486	6.00436	1.67373	2.05652
ENST00000492600.1_2	RCAN1	RCAN1-212	chr21:35893358-35899122	-	protein_coding	-1.14185	0.453179	0.0147394	0.602779	0.258698	1.40055	1.51917	1.76666	0.098773	0.302698
ENST00000264449.14_2	ATP8A1	ATP8A1-201	chr4:42410394-42659110	-	protein_coding	-1.13361	0.455773	0.0198051	0.648952	0.0845375	1.21815	1.10914	1.56623	0.003999	0.119859
ENST00000247933.8_1	IDUA	IDUA-201	chr4:980785-998294	+	protein_coding	-1.12824	0.457474	0.0465623	0.760912	0.282605	1.41084	2.14788	1.24592	0.273443	0.161892
ENST00000325680.11_1	YLPM1	YLPM1-201	chr14:75230069-75302984	+	protein_coding	-1.12447	0.458672	0.0196766	0.647209	1.45559	2.58006	4.39402	5.62881	1.63213	1.85788
ENST00000594092.5_2	VRK3	VRK3-207	chr19:50484957-50528584	-	protein_coding	-1.12122	0.459704	0.0142369	0.599673	1.32018	2.4414	3.97973	4.92469	1.41062	1.58643
ENST00000420567.7_1	VAT1	VAT1-202	chr17:41167935-41172290	-	protein_coding	-1.11958	0.460227	0.0207459	0.658264	2.05681	3.1764	8.43767	7.65996	2.7456	3.62173
ENST00000407550.3_1	MTFP1	MTFP1-203	chr22:30821805-30824938	+	protein_coding	-1.11648	0.461219	0.020214	0.652799	2.26862	3.3851	9.22685	9.67305	4.37714	3.31811
ENST00000587557.5_1	ZNF559	ZNF559-206	chr19:9434448-9454519	+	protein_coding	-1.11273	0.462417	0.0170976	0.627187	0.603426	1.71616	2.24653	2.32516	0.681568	0.372727
ENST00000524948.5_1	ADM	ADM-202	chr11:10326624-10327807	+	protein_coding	-1.10169	0.46597	0.0204912	0.656588	0.0229722	1.12466	1.43623	0.951628	0.010562	0.021569
ENST00000448750.7_1	RAN	RAN-203	chr12:131356582-131362221	+	protein_coding	-1.09684	0.46754	0.0262667	0.694351	0.857374	1.95421	2.4183	3.39281	0.796228	0.82738
ENST00000509990.5_3	MATR3	MATR3-237	chr5:138609441-138665093	+	protein_coding	-1.09451	0.468295	8.13577e-05	0.113401	0	1.09451	1.15007	1.12084	0	0
ENST00000269122.7_2	CLTC	CLTC-201	chr17:57697219-57773671	+	protein_coding	-1.08983	0.469817	0.0473914	0.761848	3.60286	4.69269	29.015	21.2813	12.2023	10.1812
ENST00000638862.1_1	ZNF888	ZNF888-202	chr19:53407670-53426734	-	protein_coding	-1.07224	0.475579	0.00163091	0.338937	0.603673	1.67592	2.2881	2.10496	0.505886	0.533399
ENST00000309017.7_1	PTPN7	PTPN7-201	chr1:202116141-202130709	-	protein_coding	-1.06959	0.476455	0.0262841	0.694351	1.38621	2.4558	5.18887	3.86327	1.67374	1.55543
ENST00000376537.8_1	TLE4	TLE4-204	chr9:82187530-82340258	+	protein_coding	-1.06725	0.477226	0.0199942	0.652345	0.808737	1.87599	2.51849	2.82916	0.589091	0.930899
ENST00000449561.2_1	LILRB5	LILRB5-203	chr19:54754360-54761127	-	protein_coding	-1.06536	0.477852	0.00337914	0.413944	0.122508	1.18787	1.19369	1.3659	0.11128	0.066433
ENST00000571961.7_1	JRK	JRK-203	chr8:143739778-143751412	-	protein_coding	-1.0599	0.479665	0.0308479	0.712316	0	1.0599	1.37923	0.826783	0	0
ENST00000366544.5_3	CEP170	CEP170-204	chr1:243287730-243418623	-	protein_coding	-1.05824	0.480219	0.0396439	0.750553	1.14744	2.20568	3.00356	4.31503	1.10516	1.33102
ENST00000394883.3_1	RCN2	RCN2-202	chr15:77224096-77242191	+	protein_coding	-1.05274	0.482053	0.0106538	0.565343	0	1.05274	1.2381	0.922785	0	0
ENST00000359373.9_1	ARAP1	ARAP1-202	chr11:72396114-72504644	-	protein_coding	-1.04967	0.483079	0.0214737	0.662301	0	1.04967	0.857448	1.307	0	0
ENST00000333206.9_1	ZSCAN30	ZSCAN30-201	chr18:32831030-32870172	-	protein_coding	-1.04154	0.485808	0.0278044	0.696545	0.0123435	1.05388	1.34705	0.836451	0.017259	0
ENST00000429772.6_1	TMEM106C	TMEM106C-202	chr12:48357403-48362661	+	protein_coding	-1.03815	0.48695	0.040283	0.750553	0.859238	1.89739	3.31628	2.2154	0.773297	0.855801
ENST00000542850.2_1	ACTR2	ACTR2-205	chr2:65455310-65495889	+	protein_coding	-1.03003	0.489698	0.0495715	0.76698	0.717749	1.74778	1.90327	2.88493	0.521336	0.777881
ENST00000220166.9_1	CTSH	CTSH-201	chr15:79213400-79237433	-	protein_coding	-1.02819	0.490325	0.00134013	0.315314	4.71767	5.74586	52.7932	52.5336	26.0056	24.637
ENST00000526821.5_2	ATPAF1	ATPAF1-208	chr1:47100751-47131044	-	protein_coding	-1.0272	0.490661	0.0387436	0.747267	0.713605	1.74081	2.04775	2.66513	0.467495	0.832553
ENST00000479269.5_1	DNAJC19	DNAJC19-205	chr3:180702353-180707306	-	protein_coding	-1.02517	0.491354	0.0454623	0.759126	0.21916	1.24432	1.27776	1.46405	0.355025	0
ENST00000539336.2_3	MPHOSPH9	MPHOSPH9-209	chr12:123687432-123707674	-	protein_coding	-1.02458	0.491554	0.00473041	0.46518	0	1.02458	0.937046	1.13657	0	0
ENST00000564108.5_1	FAM192A	FAM192A-206	chr16:57188191-57219944	-	protein_coding	-1.02198	0.492441	0.00157552	0.336594	0	1.02198	1.08868	0.97433	0	0
ENST00000578549.5_2	AURKB	AURKB-204	chr17:8108189-8113542	-	protein_coding	-1.00766	0.497352	0.0234235	0.675164	0.0307035	1.03837	0.846004	1.28521	0	0.043483
ENST00000378434.8_1	LPAR6	LPAR6-202	chr13:48985181-49018840	-	protein_coding	-1.00318	0.498899	0.00806475	0.524013	0	1.00318	0.882358	1.13438	0	0
ENST00000588371.1_1	ZNF383	ZNF383-206	chr19:37718452-37733481	+	protein_coding	-1.00295	0.49898	0.00649144	0.499379	0.240551	1.2435	1.31042	1.42643	0.123065	0.242857
ENST00000399875.1_1	TMEM121B	TMEM121B-202	chr22:17597189-17602257	-	protein_coding	-1.00221	0.499235	0.0104369	0.565343	0.011343	1.01355	0.880324	1.16764	0.015849	0
ENST00000548262.5_1	CPM	CPM-207	chr12:69265586-69326951	-	protein_coding	-1.0014	0.499513	0.00263623	0.392684	0.932954	1.93436	2.94122	2.70655	0.874655	0.944342
ENST00000458408.5_2	CCDC159	CCDC159-201	chr19:11457181-11465619	+	protein_coding	-0.996291	0.501287	0.0402335	0.750553	0.447012	1.4433	2.13643	1.35787	0.352876	0.373631
ENST00000620492.4_1	TMEM114	TMEM114-203	chr16:8619502-8622226	-	protein_coding	-0.9932	0.502362	0.0235607	0.67758	1.79397	2.78717	5.22309	6.65658	2.56907	2.36915
ENST00000591051.1_1	NPC1	NPC1-210	chr18:21111910-21140306	-	protein_coding	-0.989707	0.50358	0.016126	0.618743	2.04687	3.03658	6.55544	7.91131	3.00563	3.26253
ENST00000484532.5_2	RPL22	RPL22-207	chr1:6241329-6257817	-	protein_coding	-0.988695	0.503933	0.0313004	0.714761	0.178307	1.167	1.21856	1.27266	0.280418	0
ENST00000543304.5_1	STARD10	STARD10-218	chr11:72465774-72504702	-	protein_coding	-0.983694	0.505683	0.00209909	0.379594	0	0.983694	1.04038	0.916607	0	0
ENST00000606205.5_1	SLC1A2	SLC1A2-208	chr11:35286941-35440617	-	protein_coding	-0.980387	0.506844	0.0449084	0.757121	0	0.980387	0.69974	1.29018	0	0
ENST00000504381.5_1	ATP2C1	ATP2C1-205	chr3:130569439-130735528	+	protein_coding	-0.979525	0.507147	0.0384123	0.746937	0	0.979525	1.26145	0.719281	0	0
ENST00000602986.5_1	AASDH	AASDH-210	chr4:57204453-57253674	-	protein_coding	-0.977423	0.507886	0.0033663	0.413944	0.00192343	0.979346	1.05077	0.89543	0.00267	0
ENST00000407086.7_3	BCAS3	BCAS3-202	chr17:58755233-59470192	+	protein_coding	-0.973743	0.509183	0.00741196	0.514121	0.473882	1.44762	1.84734	1.61287	0.334916	0.444945
ENST00000423577.1_2	FPGS	FPGS-205	chr9:130565603-130570580	+	protein_coding	-0.968945	0.51088	0.0112343	0.570394	0.088328	1.05727	1.00441	1.1605	0.130261	0
ENST00000507669.5_1	MRPL3	MRPL3-205	chr3:131188576-131221786	-	protein_coding	-0.967953	0.511231	0.0401026	0.750553	0.365818	1.33377	1.26273	1.80787	0.181363	0.405597
ENST00000455009.5_1	ARPC1B	ARPC1B-212	chr7:98972330-98985878	+	protein_coding	-0.960639	0.513829	0.01691	0.625484	0.454397	1.41504	1.47016	1.87881	0.312793	0.430139
ENST00000548201.5_2	TMBIM6	TMBIM6-211	chr12:50135391-50152221	+	protein_coding	-0.960188	0.51399	0.0467004	0.760912	2.00327	2.96346	6.74119	6.85907	2.4544	3.6528
ENST00000494710.6_1	DNAJC6	DNAJC6-207	chr1:65720145-65858271	+	protein_coding	-0.957672	0.514887	0.00439694	0.456888	0	0.957672	0.858268	1.02987	0	0
ENST00000359326.8_3	C1orf112	C1orf112-202	chr1:169764190-169823221	+	protein_coding	-0.954804	0.515912	0.0214687	0.662301	0	0.954804	0.756379	1.1391	0	0
ENST00000470969.2_1	SLC35B4	SLC35B4-204	chr7:133984061-134001649	-	protein_coding	-0.954042	0.516184	0.0494669	0.766693	0.320677	1.27472	1.77509	1.10951	0.336065	0.167452
ENST00000424901.5_2	AKT2	AKT2-210	chr19:40736225-40791302	-	protein_coding	-0.952617	0.516694	0.00846169	0.531693	0.244597	1.19721	1.31984	1.2664	0.115758	0.258033
ENST00000368705.2_1	S100A16	S100A16-203	chr1:153579838-153581820	-	protein_coding	-0.952093	0.516882	0.0124952	0.577534	0.791689	1.74378	2.39537	2.3035	0.862561	0.608917
ENST00000538850.5_1	IST1	IST1-215	chr16:71929451-71962055	+	protein_coding	-0.943257	0.520057	0.00378148	0.426095	0	0.943257	0.846877	1.00198	0	0
ENST00000397041.7_1	ATP2A3	ATP2A3-205	chr17:3827169-3867713	-	protein_coding	-0.941616	0.520649	0.0277703	0.696545	2.17562	3.11724	7.38253	7.98235	4.0209	3.06513
ENST00000321105.9_2	TOP3A	TOP3A-201	chr17:18177281-18218307	-	protein_coding	-0.932869	0.523816	0.0271913	0.694351	0.0443827	0.977252	1.18972	0.770013	0.055276	0.007755
ENST00000314583.7_1	HCLS1	HCLS1-201	chr3:121350246-121379758	-	protein_coding	-0.931203	0.524421	0.00295464	0.404634	4.92713	5.85833	55.0529	59.0437	29.6479	29.2013
ENST00000455781.5_4	MAPK9	MAPK9-208	chr5:179660594-179719071	-	protein_coding	-0.928763	0.525309	0.0153771	0.612162	0	0.928763	0.75594	1.06377	0	0
ENST00000392587.6_1	WASF1	WASF1-205	chr6:110421022-110500905	-	protein_coding	-0.927916	0.525617	0.0227893	0.671772	0	0.927916	0.723557	1.10008	0	0
ENST00000282605.8_2	JADE2	JADE2-201	chr5:133861347-133915164	+	protein_coding	-0.925095	0.526646	0.0114151	0.571388	0.540183	1.46528	1.59697	1.93575	0.408525	0.501268
ENST00000515001.5_2	CENPH	CENPH-206	chr5:68485401-68506183	+	protein_coding	-0.921728	0.527876	0.00170718	0.345078	0	0.921728	0.844967	0.945122	0	0
ENST00000380708.5_1	WRB	WRB-202	chr21:40759691-40769815	+	protein_coding	-0.915489	0.530164	0.0166959	0.623024	0.943363	1.85885	2.33857	2.94076	0.93165	0.914399
ENST00000581639.1_1	ARSG	ARSG-206	chr17:66287632-66303720	+	protein_coding	-0.91494	0.530366	0.00983323	0.558714	0.00885337	0.923793	0.781163	1.02058	0.012349	0
ENST00000435888.5_2	PARL	PARL-206	chr3:183547185-183602643	-	protein_coding	-0.914925	0.530372	0.0481453	0.762936	0.90363	1.81855	2.95279	2.14757	1.04448	0.711812
ENST00000416810.6_2	CCDC32	CCDC32-202	chr15:40845303-40857256	-	protein_coding	-0.913589	0.530863	0.0480139	0.76265	2.35266	3.26625	8.46462	8.78084	3.42684	4.89319
ENST00000370602.5_2	GOLGA7B	GOLGA7B-201	chr10:99609996-99631335	+	protein_coding	-0.913075	0.531052	0.0428391	0.751655	1.782	2.69508	6.32698	4.72364	2.63533	2.25332
ENST00000579684.5_1	ASPSCR1	ASPSCR1-207	chr17:79935581-79953023	+	protein_coding	-0.907009	0.53329	0.0115418	0.571388	0	0.907009	0.751649	1.00737	0	0
ENST00000471583.5_1	RAD51B	RAD51B-205	chr14:68286525-68944816	+	protein_coding	-0.905934	0.533687	0.0485657	0.763664	0.0679999	0.973934	1.24971	0.714909	0.098854	0
ENST00000533608.5_1	EXT2	EXT2-210	chr11:44117099-44266482	+	protein_coding	-0.905088	0.534	0.00187029	0.364322	3.05927	3.96436	14.4484	14.7725	7.54748	7.12884
ENST00000423823.6_1	ZNF302	ZNF302-201	chr19:35168594-35177296	+	protein_coding	-0.904731	0.534132	0.0453191	0.759076	0.423428	1.32816	1.23618	1.8192	0.446208	0.243651
ENST00000589178.5_1	ZSCAN30	ZSCAN30-205	chr18:32840607-32870161	-	protein_coding	-0.90347	0.534599	0.0138199	0.593912	0.0332857	0.936756	1.0545	0.783513	0	0.047225
ENST00000529736.5_1	CTTN	CTTN-213	chr11:70275159-70282668	+	protein_coding	-0.903436	0.534612	0.0340979	0.733827	0	0.903436	1.10624	0.661171	0	0
ENST00000571004.1_1	PDE6G	PDE6G-202	chr17:79617993-79620724	-	protein_coding	-0.900306	0.535773	0.0341327	0.733827	1.20468	2.10499	2.92939	3.7098	1.13584	1.48726
ENST00000344175.9_1	AKT1S1	AKT1S1-201	chr19:50372296-50380597	-	protein_coding	-0.89965	0.536017	0.0410098	0.750553	0.640839	1.54049	1.64135	2.20361	0.701985	0.428459
ENST00000410108.5_1	BET1L	BET1L-204	chr11:167784-207383	-	protein_coding	-0.89911	0.536218	0.0019817	0.368455	0	0.89911	0.917457	0.813812	0	0
ENST00000357702.9_2	SAP130	SAP130-203	chr2:128698791-128784869	-	protein_coding	-0.894721	0.537851	0.0460185	0.759696	0.888944	1.78366	2.62041	2.27428	0.628745	1.10545
ENST00000523131.1_3	YWHAZ	YWHAZ-221	chr8:101960891-101964832	-	protein_coding	-0.891681	0.538986	0.0100041	0.55999	0	0.891681	0.974576	0.743298	0	0
ENST00000448232.6_1	WWC2	WWC2-204	chr4:184020645-184239587	+	protein_coding	-0.891537	0.539039	0.0260529	0.694066	0.0715445	0.963082	0.783748	1.13059	0	0.104267
ENST00000380774.7_2	RAD17	RAD17-208	chr5:68667281-68710128	+	protein_coding	-0.890808	0.539312	0.00507427	0.468626	0.00149956	0.892307	0.939908	0.775994	0.002081	0
ENST00000587488.5_1	FARSA	FARSA-205	chr19:13033359-13039253	-	protein_coding	-0.890646	0.539373	0.00755825	0.519545	0	0.890646	0.756584	0.956831	0	0
ENST00000394885.7_1	RCN2	RCN2-203	chr15:77223960-77246733	+	protein_coding	-0.890211	0.539535	0.0287727	0.700792	1.73707	2.62728	4.55173	5.87624	2.32927	2.33787
ENST00000282296.9_1	ZNF551	ZNF551-201	chr19:58193347-58202022	+	protein_coding	-0.889244	0.539897	0.00010543	0.125134	0.230372	1.11962	1.185	1.16084	0.169592	0.176693
ENST00000547995.5_1	PWP1	PWP1-204	chr12:108079585-108086852	+	protein_coding	-0.888936	0.540012	0.015719	0.61326	0	0.888936	0.712556	1.00239	0	0
ENST00000331803.8_1	UPP1	UPP1-201	chr7:48128241-48148330	+	protein_coding	-0.888861	0.54004	0.0365747	0.740113	2.12285	3.01171	6.61796	7.53871	3.84698	2.91392
ENST00000526072.5_1	CD81	CD81-212	chr11:2411325-2418534	+	protein_coding	-0.883408	0.542085	0.00602164	0.490268	0	0.883408	0.758743	0.934916	0	0
ENST00000348039.9_1	OSBPL5	OSBPL5-202	chr11:3109231-3186582	-	protein_coding	-0.881578	0.542773	0.0102838	0.562852	0	0.881578	0.730851	0.961115	0	0
ENST00000366746.7_1	MRPL55	MRPL55-217	chr1:228294380-228297000	-	protein_coding	-0.878531	0.543921	0.0126065	0.577534	0	0.878531	0.969891	0.715878	0	0
ENST00000586965.1_1	SEMA6B	SEMA6B-202	chr19:4542926-4558469	-	protein_coding	-0.873601	0.545783	0.000748483	0.278463	0	0.873601	0.80211	0.862854	0	0
ENST00000371625.7_2	PTGDS	PTGDS-202	chr9:139871957-139876190	+	protein_coding	-0.869277	0.547421	0.0442119	0.753759	2.37331	3.24258	8.02997	8.92075	4.85561	3.5846
ENST00000407327.8_1	SLC44A2	SLC44A2-202	chr19:10713186-10755226	+	protein_coding	-0.868748	0.547622	0.0342388	0.733827	4.20196	5.07071	34.2207	31.0682	19.4281	15.5808
ENST00000333421.6_1	ABHD17B	ABHD17B-201	chr9:74480068-74525658	-	protein_coding	-0.866942	0.548308	0.00852563	0.533918	1.43005	2.29699	3.72635	4.10977	1.58899	1.80444
ENST00000261340.11_1	CLEC2D	CLEC2D-202	chr12:9822309-9847725	+	protein_coding	-0.866482	0.548483	0.0399148	0.750553	0	0.866482	0.611028	1.06334	0	0
ENST00000496811.5_4	DHX36	DHX36-213	chr3:153990335-154042286	-	protein_coding	-0.858514	0.55152	0.0272073	0.694351	1.04952	1.90804	2.83956	2.66836	1.28201	0.877409
ENST00000312251.7_1	NAGPA	NAGPA-201	chr16:5074845-5083935	-	protein_coding	-0.857377	0.551955	0.0479546	0.76265	1.39821	2.25559	3.45129	4.12289	1.95795	1.34865
ENST00000523297.5_3	WASHC5	WASHC5-206	chr8:126087283-126103966	-	protein_coding	-0.854633	0.553006	0.0302017	0.707178	1.47788	2.33251	3.89709	4.18055	1.51649	2.08303
ENST00000513826.1_1	FBXO38	FBXO38-218	chr5:147774275-147822398	+	protein_coding	-0.850267	0.554682	0.00264491	0.392684	0	0.850267	0.748905	0.858427	0	0
ENST00000383094.7_1	MICAL3	MICAL3-202	chr22:18324441-18389593	-	protein_coding	-0.84626	0.556225	0.0183057	0.636244	0.00365015	0.84991	0.95335	0.663094	0.005073	0
ENST00000380818.7_1	AK6	AK6-201	chr5:68647553-68665840	-	protein_coding	-0.839551	0.558818	0.0395471	0.750553	3.37917	4.21872	17.1857	18.063	10.6955	8.25639
ENST00000229266.7_3	CHPT1	CHPT1-201	chr12:102091405-102122852	+	protein_coding	-0.839083	0.558999	0.0233352	0.675164	1.8498	2.68889	5.77261	5.13923	2.88894	2.34088
ENST00000440943.5_1	NRDC	NRDC-203	chr1:52254863-52279743	-	protein_coding	-0.837671	0.559546	0.009503	0.556342	0.171974	1.00965	1.1052	0.925635	0.087266	0.167355
ENST00000451406.5_1	SLC38A6	SLC38A6-203	chr14:61448011-61550447	+	protein_coding	-0.836451	0.56002	0.0132228	0.585213	1.9435	2.77995	5.98503	5.7535	2.60361	3.1055
ENST00000552561.5_1	TMEM106C	TMEM106C-220	chr12:48357388-48362012	+	protein_coding	-0.834119	0.560926	0.00385124	0.42938	0.0259184	0.860037	0.8755	0.756616	0.033437	0.003045
ENST00000297313.7_2	RGS20	RGS20-202	chr8:54764368-54871863	+	protein_coding	-0.833619	0.56112	0.035966	0.738102	1.13582	1.96944	2.69952	3.1455	1.42178	0.99388
ENST00000314028.10_1	CSNK1D	CSNK1D-202	chr17:80200543-80231607	-	protein_coding	-0.828739	0.563021	0.0132757	0.585213	1.84786	2.6766	5.53239	5.25749	2.37885	2.8349
ENST00000525399.2_1	PPM1A	PPM1A-204	chr14:60717149-60749984	+	protein_coding	-0.82801	0.563306	0.0132474	0.585213	0.602619	1.43063	1.72053	1.67098	0.622212	0.421363
ENST00000586638.5_1	APOC1	APOC1-201	chr19:45418126-45422603	+	protein_coding	-0.826231	0.564001	0.00464045	0.464294	3.14454	3.97077	15.0617	14.3057	8.12007	7.57444
ENST00000508493.1_2	RPL37	RPL37-204	chr5:40833981-40835314	-	protein_coding	-0.825214	0.564399	0.0423449	0.750553	2.56277	3.38798	8.49017	10.5477	4.49885	5.34846
ENST00000330143.7_1	ZNF696	ZNF696-201	chr8:144373559-144380231	+	protein_coding	-0.824612	0.564634	0.0026692	0.392684	0.00520908	0.829821	0.725718	0.830764	0.005244	0.001993
ENST00000457586.1_1	PRNP	PRNP-204	chr20:4667189-4680517	+	protein_coding	-0.82123	0.565959	0.0155531	0.612604	1.00995	1.83118	2.79246	2.33854	0.948233	1.08165
ENST00000617556.4_1	CYFIP1	CYFIP1-207	chr15:22955755-23005943	+	protein_coding	-0.817852	0.567286	0.0247969	0.685544	1.18821	2.00607	2.8002	3.24586	1.44911	1.12015
ENST00000370267.1_1	DR1	DR1-201	chr1:93811492-93826725	+	protein_coding	-0.816997	0.567622	0.000251325	0.181396	0	0.816997	0.777626	0.745987	0	0
ENST00000396024.7_1	ANXA2	ANXA2-202	chr15:60639333-60690185	-	protein_coding	-0.816512	0.567813	0.0402699	0.750553	2.24182	3.05834	7.45636	7.20575	3.21118	4.31262
ENST00000221452.12_1	RELB	RELB-201	chr19:45504688-45541452	+	protein_coding	-0.816076	0.567985	0.0477372	0.761848	0.854563	1.67064	2.60335	1.81267	0.749224	0.869186
ENST00000397615.6_1	RNH1	RNH1-205	chr11:494515-506800	-	protein_coding	-0.815812	0.568089	0.0384003	0.746937	3.74065	4.55646	20.7734	24.4294	13.534	11.2944
ENST00000525338.1_1	FAM118B	FAM118B-202	chr11:126099119-126126700	+	protein_coding	-0.814193	0.568726	1.34368e-05	0.113401	0	0.814193	0.761956	0.754681	0	0
ENST00000434484.5_2	SUCLA2	SUCLA2-203	chr13:48528278-48575376	-	protein_coding	-0.81251	0.569391	0.00678681	0.505253	0	0.81251	0.840106	0.676242	0	0
ENST00000611185.4_2	RNF145	RNF145-212	chr5:158584421-158636606	-	protein_coding	-0.809094	0.57074	0.0487596	0.763973	2.59428	3.40338	8.63215	10.6229	4.53119	5.59318
ENST00000339490.7_1	PHKA1	PHKA1-201	chrX:71798665-71934029	-	protein_coding	-0.80049	0.574154	0.0493952	0.766693	0.0482647	0.848754	1.04291	0.587636	0.010699	0.05788
ENST00000440963.1_3	APOPT1	APOPT1-202	chr14:104029302-104056841	+	protein_coding	-0.799446	0.57457	0.0257886	0.692842	1.225	2.02445	3.34722	2.8074	1.48701	1.19709
ENST00000592885.5_1	APOC1	APOC1-209	chr19:45417960-45422601	+	protein_coding	-0.795391	0.576187	0.00169522	0.344264	4.45597	5.25136	37.2322	36.9492	20.4606	21.4449
ENST00000485569.1_1	SEPT7	SEPT7-209	chr7:35930354-35942799	+	protein_coding	-0.793512	0.576938	0.00852379	0.533918	1.14024	1.93375	2.90953	2.73342	1.10588	1.30705
ENST00000282412.8_1	PPM1B	PPM1B-201	chr2:44396016-44458611	+	protein_coding	-0.792593	0.577306	0.0214769	0.662301	2.3705	3.16309	8.58941	7.36718	3.9423	4.41071
ENST00000313117.10_2	SRSF7	SRSF7-201	chr2:38970741-38978636	-	protein_coding	-0.79193	0.577571	0.0246862	0.685544	1.89598	2.68791	5.9328	4.98927	2.90752	2.5448
ENST00000389934.7_2	TEX14	TEX14-203	chr17:56634039-56769416	-	protein_coding	-0.787827	0.579216	0.00746627	0.515558	0.959655	1.74748	2.31295	2.40309	0.858312	1.03541
ENST00000545955.5_2	UTY	UTY-212	chrY:15360259-15592550	-	protein_coding	-0.786499	0.579749	0.0330434	0.728035	0.0197847	0.806284	0.581175	0.933977	0	0.027807
ENST00000327791.8_1	YAF2	YAF2-201	chr12:42550906-42632038	-	protein_coding	-0.784993	0.580355	0.000996614	0.293278	0.442558	1.22755	1.33555	1.34785	0.382296	0.336119
ENST00000588173.1_1	IER2	IER2-203	chr19:13262789-13265722	+	protein_coding	-0.780604	0.582123	4.60167e-05	0.113401	2.74927	3.52988	10.5281	10.5729	5.74477	5.70285
ENST00000521654.6_1	RNF217	RNF217-210	chr6:125283691-125413779	+	protein_coding	-0.779845	0.582429	0.0213773	0.662301	0.55993	1.33978	1.67871	1.39166	0.56055	0.392624
ENST00000409497.5_1	SCRN1	SCRN1-202	chr7:29963290-30008887	-	protein_coding	-0.778383	0.58302	0.021305	0.662301	0.175521	0.953904	0.876466	0.999709	0.049398	0.215441
ENST00000537947.5_1	STARD10	STARD10-210	chr11:72466061-72492938	-	protein_coding	-0.777971	0.583186	0.0348769	0.737732	1.56691	2.34488	4.61775	3.59406	2.03498	1.89213
ENST00000468036.1_3	PIK3CA	PIK3CA-203	chr3:178867315-178916967	+	protein_coding	-0.776882	0.583627	0.0106177	0.565343	0.0441577	0.82104	0.685875	0.851355	0.063128	0
ENST00000593021.1_1	FARSA	FARSA-210	chr19:13034965-13044494	-	protein_coding	-0.775183	0.584314	0.0400187	0.750553	0.701562	1.47674	1.49786	2.10114	0.587371	0.66611
ENST00000443572.6_1	RPS6KB1	RPS6KB1-204	chr17:57970491-58024498	+	protein_coding	-0.770841	0.586076	0.00341612	0.414095	0	0.770841	0.760531	0.65367	0	0
ENST00000329305.6_2	TPM2	TPM2-201	chr9:35682011-35689910	-	protein_coding	-0.7658	0.588127	0.00653436	0.499379	0.978536	1.74434	2.43696	2.26603	1.04018	0.903134
ENST00000282120.6_1	TGOLN2	TGOLN2-201	chr2:85545143-85555419	-	protein_coding	-0.765513	0.588244	0.0365731	0.740113	0.183175	0.948688	0.980613	0.880908	0.026191	0.256187
ENST00000457895.6_2	GATAD2A	GATAD2A-210	chr19:19516603-19603484	+	protein_coding	-0.764872	0.588506	0.0477212	0.761848	1.79702	2.56189	4.92579	4.88387	2.91848	2.08172
ENST00000324266.9_1	TRAPPC12	TRAPPC12-201	chr2:3383457-3483337	+	protein_coding	-0.762721	0.589384	0.0251364	0.687598	1.33199	2.09471	3.5418	3.0171	1.37224	1.67165
ENST00000396097.5_1	LPIN1	LPIN1-202	chr2:11864460-11967531	+	protein_coding	-0.762417	0.589508	0.00481301	0.46518	0	0.762417	0.635047	0.759911	0	0
ENST00000417934.6_1	ZBTB7B	ZBTB7B-203	chr1:154975106-154990998	+	protein_coding	-0.759306	0.59078	0.0418328	0.750553	0.898246	1.65755	2.30168	2.01447	1.06275	0.684031
ENST00000523589.5_2	CLU	CLU-216	chr8:27461827-27472207	-	protein_coding	-0.757558	0.591497	0.00711639	0.511129	0	0.757558	0.76762	0.616987	0	0
ENST00000442656.6_1	PRC1	PRC1-204	chr15:91510030-91537755	-	protein_coding	-0.757498	0.591521	0.0255075	0.690214	0	0.757498	0.552018	0.841462	0	0
ENST00000309340.11_1	MKNK2	MKNK2-202	chr19:2037464-2051223	-	protein_coding	-0.753965	0.592971	0.0175569	0.629976	1.40259	2.15655	3.7423	3.19164	1.5569	1.73355
ENST00000370269.3_1	SLF2	SLF2-202	chr10:102672736-102719347	+	protein_coding	-0.751315	0.594062	0.0072227	0.511624	0.382777	1.13409	1.15912	1.23108	0.251008	0.358922
ENST00000615879.4_2	POLR3E	POLR3E-219	chr16:22308696-22346422	+	protein_coding	-0.751018	0.594184	0.0219321	0.665611	0	0.751018	0.556092	0.820215	0	0
ENST00000409031.5_3	SMPD4	SMPD4-202	chr2:130908982-130940323	-	protein_coding	-0.750397	0.59444	0.0196523	0.647209	1.80472	2.55511	4.5154	5.2626	2.36342	2.62883
ENST00000632570.1_1	FRMD4A	FRMD4A-211	chr10:13717038-13749536	-	protein_coding	-0.750124	0.594552	0.0152043	0.60874	0.864905	1.61503	1.91953	2.21389	0.743557	0.902343
ENST00000296388.9_1	P3H1	P3H1-202	chr1:43212046-43232694	-	protein_coding	-0.749685	0.594733	0.00669602	0.505133	1.19296	1.94264	3.01178	2.68341	1.29039	1.28204
ENST00000446868.7_1	CYTH1	CYTH1-202	chr17:76670130-76778376	-	protein_coding	-0.749633	0.594755	0.00471039	0.464791	0.242219	0.991852	0.976192	1.00136	0.141872	0.225217
ENST00000552421.5_1	YLPM1	YLPM1-207	chr14:75230069-75302893	+	protein_coding	-0.747834	0.595497	0.0454383	0.759126	2.194	2.94184	6.1656	7.23966	4.00992	3.17917
ENST00000373941.5_1	EPB41L1	EPB41L1-203	chr20:34761691-34817262	+	protein_coding	-0.747408	0.595673	0.0370406	0.742341	0.723353	1.47076	1.72851	1.81553	0.827155	0.491855
ENST00000286190.9_1	ALS2CR12	ALS2CR12-201	chr2:202152994-202216174	-	protein_coding	-0.745026	0.596657	0.0263754	0.694351	0.178175	0.923201	0.840812	0.953498	0.044203	0.225991
ENST00000449503.6_1	SLMAP	SLMAP-208	chr3:57743285-57914675	+	protein_coding	-0.744802	0.59675	0.0116946	0.573203	0.721406	1.46621	1.84247	1.68565	0.570487	0.730993
ENST00000442286.6_1	SLC25A19	SLC25A19-205	chr17:73269074-73285471	-	protein_coding	-0.742561	0.597677	0.0244427	0.683774	0.344564	1.08712	0.977682	1.28222	0.321463	0.220093
ENST00000396014.8_1	METTL9	METTL9-202	chr16:21610879-21667440	+	protein_coding	-0.740595	0.598492	0.012069	0.57494	3.27096	4.01155	14.2861	16.0177	8.83778	8.47145
ENST00000432893.6_2	PRPSAP2	PRPSAP2-208	chr17:18759612-18827297	+	protein_coding	-0.740001	0.598739	0.0104825	0.565343	0.067707	0.807708	0.793812	0.708095	0	0.098408
ENST00000541315.1_1	BCKDHA	BCKDHA-205	chr19:41916627-41928154	+	protein_coding	-0.738158	0.599504	0.00905489	0.54107	0.165473	0.903631	0.946408	0.798068	0.089646	0.154355
ENST00000538225.5_1	CLTA	CLTA-209	chr9:36190853-36212058	+	protein_coding	-0.737571	0.599748	0.00331188	0.413944	0.217632	0.955202	0.89647	0.98218	0.185758	0.140332
ENST00000555773.5_1	SHMT2	SHMT2-221	chr12:57624137-57625696	+	protein_coding	-0.735271	0.600705	0.00315056	0.413444	0.000265407	0.735536	0.71345	0.617952	0.000368	0
ENST00000534557.1_4	VPS51	VPS51-215	chr11:64864225-64875966	+	protein_coding	-0.730438	0.602721	0.00895107	0.540911	0	0.730438	0.581028	0.741116	0	0
ENST00000381570.7_1	RNF6	RNF6-202	chr13:26786912-26795840	-	protein_coding	-0.729682	0.603037	0.0346025	0.736466	2.66227	3.39195	8.7579	10.2928	5.74346	4.94244
ENST00000587039.1_1	YIF1B	YIF1B-207	chr19:38799864-38807913	-	protein_coding	-0.728622	0.60348	0.00466021	0.464294	0.478423	1.20705	1.37972	1.23969	0.370196	0.416631
ENST00000395080.7_1	SPP1	SPP1-203	chr4:88896840-88904449	+	protein_coding	-0.727654	0.603885	0.0400766	0.750553	7.52251	8.25016	314.288	293.026	201.817	165.685
ENST00000413037.1_1	TP53I3	TP53I3-204	chr2:24303616-24307181	-	protein_coding	-0.726587	0.604332	0.0429093	0.751655	0.7147	1.44129	1.80771	1.62657	0.481197	0.818357
ENST00000343810.8_1	MCRS1	MCRS1-201	chr12:49952103-49961936	-	protein_coding	-0.725184	0.60492	0.0350234	0.738102	1.84605	2.57123	4.73656	5.15723	2.28599	2.93338
ENST00000512469.2_1	GLRX	GLRX-207	chr5:95152114-95158415	-	protein_coding	-0.723805	0.605498	0.0202077	0.652799	2.00367	2.72747	5.9933	5.27219	2.82303	3.20649
ENST00000508629.5_1	GIN1	GIN1-203	chr5:102423517-102455801	-	protein_coding	-0.722974	0.605847	0.0318407	0.719684	0	0.722974	0.50607	0.808958	0	0
ENST00000355956.6_1	ADAM15	ADAM15-202	chr1:155023762-155035234	+	protein_coding	-0.722903	0.605877	0.0404549	0.750553	1.00236	1.72526	2.51475	2.11042	0.841667	1.17907
ENST00000368219.1_1	ISG20L2	ISG20L2-202	chr1:156692395-156698591	-	protein_coding	-0.722001	0.606256	0.00560356	0.479625	2.72799	3.44999	10.2493	9.61638	5.7864	5.46805
ENST00000637096.1_1	NBDY	NBDY-204	chrX:56755674-56844002	+	protein_coding	-0.709686	0.611453	0.0165366	0.622525	0.719826	1.42951	1.83603	1.55824	0.710831	0.585519
ENST00000537919.5_1	ACLY	ACLY-204	chr17:40023709-40075236	-	protein_coding	-0.707828	0.612241	0.00129244	0.309549	0	0.707828	0.662437	0.604759	0	0
ENST00000470744.5_1	CLTA	CLTA-207	chr9:36190929-36212055	+	protein_coding	-0.707806	0.61225	0.0120693	0.57494	0	0.707806	0.72462	0.546851	0	0
ENST00000479907.1_1	ZNF282	ZNF282-203	chr7:148892642-148921755	+	protein_coding	-0.707666	0.61231	0.0186855	0.638594	0	0.707666	0.525785	0.748092	0	0
ENST00000575396.1_1	LCMT1	LCMT1-210	chr16:25176011-25189547	+	protein_coding	-0.707442	0.612405	0.0420728	0.750553	0.140102	0.847545	0.734233	0.86709	0.214367	0
ENST00000309660.9_2	PTPN2	PTPN2-201	chr18:12792152-12884234	-	protein_coding	-0.706132	0.612961	0.0216165	0.664015	1.55352	2.25965	3.98197	3.60303	1.76014	2.12162
ENST00000422425.6_3	PLB1	PLB1-205	chr2:28718938-28866654	+	protein_coding	-0.703787	0.613959	0.0122095	0.57494	0.0459641	0.749751	0.762776	0.603976	0.060678	0.004823
ENST00000350051.7_1	BIRC5	BIRC5-202	chr17:76210279-76221717	+	protein_coding	-0.703002	0.614293	0.0161381	0.618762	0	0.703002	0.733162	0.52901	0	0
ENST00000373299.4_1	STXBP1	STXBP1-201	chr9:130374562-130454995	+	protein_coding	-0.702681	0.61443	0.00309906	0.412627	1.14868	1.85136	2.56507	2.65228	1.16379	1.27175
ENST00000262300.12_1	PKMYT1	PKMYT1-201	chr16:3022792-3030540	-	protein_coding	-0.697486	0.616646	0.0309102	0.712534	0	0.697486	0.48651	0.769133	0	0
ENST00000341285.7_2	FBXL5	FBXL5-201	chr4:15606162-15657035	-	protein_coding	-0.696705	0.61698	0.00348883	0.414095	0.564276	1.26098	1.45022	1.34413	0.505671	0.452105
ENST00000340630.9_1	IFT27	IFT27-201	chr22:37154246-37172197	-	protein_coding	-0.691972	0.619007	0.0168685	0.625484	0	0.691972	0.516709	0.720706	0	0
ENST00000411704.1_1	NCBP2	NCBP2-202	chr3:196663894-196669307	-	protein_coding	-0.691502	0.619209	0.000167182	0.149337	0	0.691502	0.604985	0.625005	0	0
ENST00000434785.5_1	TRIM26	TRIM26-265	chr6:30166515-30181143	-	protein_coding	-0.68903	0.620271	0.021394	0.662301	0	0.68903	0.5017	0.730829	0	0
ENST00000396521.3_1	EXOSC3	EXOSC3-202	chr9:37780604-37785061	-	protein_coding	-0.681789	0.623392	0.0435503	0.753759	0.29503	0.976819	1.05385	0.885966	0.118354	0.346005
ENST00000508233.5_2	SPP1	SPP1-207	chr4:88896866-88903950	+	protein_coding	-0.677635	0.625189	0.0158344	0.614172	2.05086	2.72849	5.24894	6.02928	3.09906	3.18848
ENST00000614556.4_1	DCAF7	DCAF7-205	chr17:61627822-61671628	+	protein_coding	-0.677461	0.625265	0.00374764	0.424071	4.02299	4.70045	24.6253	25.3807	15.6669	14.8572
ENST00000267615.10_1	ITPK1	ITPK1-201	chr14:93403259-93582148	-	protein_coding	-0.673082	0.627165	0.0237618	0.677871	0.128391	0.801473	0.662926	0.826678	0.033349	0.156251
ENST00000370662.3_2	DNASE2B	DNASE2B-201	chr1:84873913-84880691	+	protein_coding	-0.671869	0.627693	0.0109844	0.566941	5.95672	6.62859	96.756	99.1533	58.2155	64.1431
ENST00000265261.10_1	ST3GAL6	ST3GAL6-201	chr3:98451080-98514689	+	protein_coding	-0.669704	0.628636	0.0262822	0.694351	0.608816	1.27852	1.247	1.61905	0.517275	0.532779
ENST00000521524.5_1	CHCHD7	CHCHD7-210	chr8:57124369-57130248	+	protein_coding	-0.669649	0.628659	0.00650492	0.499379	0	0.669649	0.531956	0.651668	0	0
ENST00000300591.10_1	LOXHD1	LOXHD1-201	chr18:44056935-44139275	-	protein_coding	-0.669098	0.6289	0.010737	0.565899	0	0.669098	0.514879	0.669012	0	0
ENST00000370371.8_1	DIDO1	DIDO1-205	chr20:61536350-61569304	-	protein_coding	-0.66631	0.630116	0.00458716	0.464294	0.05523	0.72154	0.648095	0.649787	0.006922	0.072151
ENST00000271651.7_1	CTSK	CTSK-201	chr1:150768684-150780799	-	protein_coding	-0.664659	0.630838	0.0259114	0.692913	6.25343	6.91809	123.591	116.388	80.7839	70.1663
ENST00000453385.1_2	MRPS2	MRPS2-203	chr9:138392759-138395856	+	protein_coding	-0.663281	0.631441	0.0184901	0.63824	0.000185371	0.663466	0.486584	0.687551	6.3e-05	0.000194
ENST00000523034.1_1	CDK16	CDK16-219	chrX:47083037-47084443	+	protein_coding	-0.663147	0.631499	0.0270504	0.694351	0	0.663147	0.465921	0.710581	0	0
ENST00000613509.1_1	ZNF48	ZNF48-205	chr16:30406433-30411428	+	protein_coding	-0.661335	0.632293	6.0783e-05	0.113401	0	0.661335	0.587208	0.575903	0	0
ENST00000557906.5_1	ANXA2	ANXA2-207	chr15:60648118-60690185	-	protein_coding	-0.65908	0.633282	0.00674294	0.505253	2.18212	2.8412	6.43732	5.90485	3.56769	3.50888
ENST00000589677.5_2	SMARCA4	SMARCA4-214	chr19:11071781-11172492	+	protein_coding	-0.6562	0.634547	0.0169809	0.625484	0.110685	0.766885	0.648382	0.756519	0.026112	0.136172
ENST00000368086.5_3	IGSF8	IGSF8-202	chr1:160061130-160068479	-	protein_coding	-0.655969	0.634649	0.0437861	0.753759	0.791238	1.44721	1.64107	1.8153	0.899367	0.576754
ENST00000350690.9_1	SLC25A10	SLC25A10-202	chr17:79679371-79688042	+	protein_coding	-0.655721	0.634758	0.0122715	0.57494	1.37055e-05	0.655734	0.657547	0.497358	0	1.9e-05
ENST00000587387.5_1	GRN	GRN-208	chr17:42422670-42427879	+	protein_coding	-0.654953	0.635096	0.00902847	0.54107	2.51143	3.16639	8.11216	7.84573	4.93942	4.47381
ENST00000439254.1_1	GPAT2	GPAT2-203	chr2:96696159-96700666	-	protein_coding	-0.654678	0.635217	0.0329641	0.727525	1.76213	2.41681	3.90923	4.80831	2.4202	2.364
ENST00000493932.5_2	B4GALT4	B4GALT4-220	chr3:118948822-118959511	-	protein_coding	-0.653773	0.635616	0.0443691	0.754415	0.135007	0.788779	0.783079	0.673871	0.205819	0
ENST00000558966.5_1	CTDSPL2	CTDSPL2-204	chr15:44719991-44816741	+	protein_coding	-0.653379	0.635789	0.000927157	0.288227	0	0.653379	0.551292	0.594703	0	0
ENST00000237623.11_1	SPP1	SPP1-201	chr4:88896819-88904578	+	protein_coding	-0.651609	0.63657	0.0237886	0.677871	6.61255	7.26416	143.559	162.46	100.385	93.445
ENST00000494554.2_1	KIFC1	KIFC1-214	chr6:33373998-33374867	+	protein_coding	-0.649072	0.63769	0.0341873	0.733827	0.0981203	0.747193	0.594054	0.767469	0	0.145709
ENST00000585838.2_1	POLR2E	POLR2E-202	chr19:1088644-1095260	-	protein_coding	-0.646366	0.638888	0.0412386	0.750553	0.100346	0.746712	0.787256	0.575355	0.149249	0
ENST00000372989.5_1	SYTL4	SYTL4-204	chrX:99929488-99986498	-	protein_coding	-0.645282	0.639368	0.000881097	0.287251	0.226491	0.871773	0.810984	0.849035	0.160349	0.179703
ENST00000371209.5_3	TCTN3	TCTN3-202	chr10:97443018-97453656	-	protein_coding	-0.645231	0.63939	0.00590315	0.490018	0.320162	0.965393	0.929841	0.975617	0.289666	0.208591
ENST00000592970.1_3	ACLY	ACLY-210	chr17:40066492-40086795	-	protein_coding	-0.644996	0.639495	0.0247982	0.685544	0.246364	0.89136	0.756503	0.95886	0.132163	0.242845
ENST00000502440.1_2	HAUS3	HAUS3-203	chr4:2242643-2243855	-	protein_coding	-0.642735	0.640498	0.0374793	0.74473	0	0.642735	0.706208	0.428673	0	0
ENST00000414474.5_1	PSMB9	PSMB9-209	chr6:32812613-32826214	+	protein_coding	-0.641969	0.640838	0.0136471	0.593079	0	0.641969	0.480614	0.644606	0	0
ENST00000518761.8_2	NPIPB4	NPIPB4-204	chr16:21854807-21868983	-	protein_coding	-0.641079	0.641233	0.0352167	0.738102	0.161432	0.802511	0.884326	0.614372	0.077874	0.160443
ENST00000360570.7_1	FAIM	FAIM-202	chr3:138327542-138352218	+	protein_coding	-0.640698	0.641402	0.0365718	0.740113	1.65301	2.29371	3.56729	4.26368	1.98872	2.3092
ENST00000605086.5_1	FOCAD	FOCAD-216	chr9:20820293-20995947	+	protein_coding	-0.640049	0.641691	0.0124344	0.577498	0.26513	0.905179	0.891966	0.853783	0.144408	0.261953
ENST00000522565.5_1	CETN3	CETN3-204	chr5:89694864-89705574	-	protein_coding	-0.638904	0.642201	0.033538	0.729825	0.690537	1.32944	1.58499	1.44312	0.492371	0.74529
ENST00000399977.8_1	BIN3	BIN3-202	chr8:22478288-22502317	-	protein_coding	-0.638372	0.642438	0.0274723	0.696003	1.23641	1.87478	2.41267	2.94127	1.40515	1.30807
ENST00000316433.8_1	ZNF540	ZNF540-201	chr19:38085787-38104998	+	protein_coding	-0.636963	0.643065	0.0302903	0.707914	0.0338799	0.670843	0.476896	0.716081	0	0.048088
ENST00000400104.7_1	L3MBTL4	L3MBTL4-202	chr18:6029386-6414910	-	protein_coding	-0.636502	0.643271	0.00528103	0.47232	0.249601	0.886102	0.875106	0.821633	0.223561	0.155178
ENST00000302174.8_1	NUDT9	NUDT9-201	chr4:88343734-88379497	+	protein_coding	-0.635888	0.643545	0.00539087	0.475912	4.01567	4.65156	24.5254	23.7483	15.6437	14.719
ENST00000439162.5_3	ENTPD6	ENTPD6-212	chr20:25176362-25199250	+	protein_coding	-0.632881	0.644887	0.033424	0.729352	0.0228614	0.655742	0.452751	0.708461	0.03036	0.001786
ENST00000549884.5_1	BAZ2A	BAZ2A-211	chr12:56992153-57023995	-	protein_coding	-0.626036	0.647954	0.0121106	0.57494	2.71125	3.33729	8.64386	9.59244	5.47694	5.62164
ENST00000421710.5_1	SNAPC3	SNAPC3-203	chr9:15422877-15453102	+	protein_coding	-0.624919	0.648456	0.0258837	0.692913	0	0.624919	0.436321	0.655722	0	0
ENST00000405309.7_1	PATZ1	PATZ1-204	chr22:31721795-31742218	-	protein_coding	-0.622951	0.649341	0.0358597	0.738102	0	0.622951	0.41588	0.675048	0	0
ENST00000402708.5_1	YPEL5	YPEL5-205	chr2:30370382-30382417	+	protein_coding	-0.62259	0.649504	0.00963259	0.556342	0.0483252	0.670915	0.63471	0.550567	0.069288	0
ENST00000355472.9_1	GRK6	GRK6-201	chr5:176853679-176869831	+	protein_coding	-0.621075	0.650186	0.0409207	0.750553	1.87524	2.49632	4.42477	4.86884	2.38388	2.97736
ENST00000554230.5_1	GNPNAT1	GNPNAT1-203	chr14:53243275-53258228	-	protein_coding	-0.621002	0.650219	0.0309033	0.712534	0	0.621002	0.423287	0.661836	0	0
ENST00000587079.5_1	DAZAP1	DAZAP1-205	chr19:1407679-1435682	+	protein_coding	-0.620917	0.650258	0.0401184	0.750553	4.02394	4.64486	22.4687	25.6683	16.3049	14.2927
ENST00000237353.14_1	PMFBP1	PMFBP1-201	chr16:72152996-72206154	-	protein_coding	-0.618332	0.651424	0.0126075	0.577534	0.0353204	0.653652	0.502002	0.647659	0.040055	0.009738
ENST00000592313.1_1	KLF16	KLF16-203	chr19:1854317-1862857	-	protein_coding	-0.616106	0.65243	0.0405098	0.750553	0	0.616106	0.674847	0.402676	0	0
ENST00000523027.1_1	DPYSL2	DPYSL2-206	chr8:26435921-26513543	+	protein_coding	-0.614575	0.653122	0.0044897	0.462033	0.00278335	0.617358	0.578532	0.490848	0.003866	0
ENST00000521912.1_2	ZNF395	ZNF395-208	chr8:28214207-28232896	-	protein_coding	-0.612576	0.654028	0.00363369	0.420411	0.00703479	0.619611	0.498229	0.575668	0.0098	0
ENST00000527610.1_1	RNASEH2C	RNASEH2C-202	chr11:65487192-65488272	-	protein_coding	-0.611641	0.654452	0.0413995	0.750553	0.0720658	0.683706	0.492073	0.729188	0.105031	3.1e-05
ENST00000324849.8_1	VPS37A	VPS37A-201	chr8:17104080-17155533	+	protein_coding	-0.611482	0.654524	0.0102405	0.562852	2.83019	3.44167	10.0436	9.69014	6.40226	5.8325
ENST00000530454.5_1	ALG8	ALG8-213	chr11:77823750-77850668	-	protein_coding	-0.608283	0.655977	0.0156441	0.612863	0.10179	0.710073	0.656387	0.61564	0.130258	0.01884
ENST00000308580.11_1	TMOD3	TMOD3-201	chr15:52121827-52207922	+	protein_coding	-0.605885	0.657068	0.0361535	0.738102	3.35904	3.96492	15.0304	14.2117	10.0907	8.49257
ENST00000331483.8_1	P4HB	P4HB-201	chr17:79801035-79818570	-	protein_coding	-0.604263	0.657807	0.0365814	0.740113	4.91803	5.52229	48.8751	41.3514	29.5406	28.9276
ENST00000306999.6_1	ANKMY2	ANKMY2-201	chr7:16639401-16685442	-	protein_coding	-0.603901	0.657973	0.0267682	0.694351	2.99121	3.59511	10.2977	11.9266	7.10172	6.80389
ENST00000351986.10_1	NPM1	NPM1-202	chr5:170814833-170837888	+	protein_coding	-0.601102	0.65925	0.0118528	0.57494	5.33789	5.939	57.7088	63.1104	39.9568	38.9398
ENST00000340932.7_2	SPHK2	SPHK2-202	chr19:49122548-49133663	+	protein_coding	-0.597263	0.661007	0.00982256	0.558714	0.00063812	0.597901	0.45223	0.577382	1.5e-05	0.00087
ENST00000281172.9_1	EPS8	EPS8-201	chr12:15773096-15942510	-	protein_coding	-0.595726	0.661711	0.0326259	0.723395	2.79859	3.39432	9.566	9.46334	5.44639	6.50934
ENST00000422643.5_1	EPHB6	EPHB6-202	chr7:142560514-142568845	+	protein_coding	-0.592293	0.663288	0.0442135	0.753759	0.758477	1.35077	1.71314	1.39757	0.586101	0.804338
ENST00000358301.7_2	PAK4	PAK4-202	chr19:39616442-39670042	+	protein_coding	-0.591306	0.663742	0.0283875	0.698733	1.25873	1.85004	2.36942	2.85727	1.34497	1.44172
ENST00000383177.7_1	C2	C2-202	chr6:31895540-31913401	+	protein_coding	-0.590668	0.664035	0.0132706	0.585213	0	0.590668	0.579423	0.435883	0	0
ENST00000525515.5_1	NASP	NASP-211	chr1:46049717-46079789	+	protein_coding	-0.590619	0.664058	0.0442761	0.75406	0	0.590619	0.646276	0.37748	0	0
ENST00000452495.1_2	TRAPPC12	TRAPPC12-211	chr2:3481486-3488865	+	protein_coding	-0.589634	0.664512	0.0440957	0.753759	0.423501	1.01314	1.14895	0.895574	0.428154	0.2595
ENST00000378174.5	TBC1D3F	TBC1D3F-201	chr17:36284016-36294914	+	protein_coding	-0.589426	0.664607	0.0206148	0.658264	0.0812178	0.670644	0.561006	0.623167	0.119175	0
ENST00000308893.8_1	TAOK2	TAOK2-202	chr16:29984962-29999719	+	protein_coding	-0.587463	0.665512	0.0493581	0.766693	1.57086	2.15832	3.09585	3.86515	1.86073	2.08515
